# Supplementary material for: Lipid Discovery by Combinatorial Screening and Untargeted LC-MS/MS
Source: Sci Rep. 2016 Jun 17;6:27920. doi: 10.1038/srep27920 (PMC4911551; doi:10.1038/srep27920)
Supplement: Supplementary Dataset 1 [file srep27920-s2.xls]

## Sheet: Supplementary Dataset 1_MB
List of putative ERC molecules considered in AIF LC-MS/MS screen.
Compounds	Precursor m/z	Type of molecular ion	Fragment m/z
O-Acyl diHexose 12:1	523.275	M+H	359.118
O-Acyl diHexose 12:0	525.291	M+H	359.118
O-Acyl diHexose 14:1	551.306	M+H	359.118
O-Acyl diHexose 14:0	553.322	M+H	359.118
O-Acyl diHexose 16:2	577.322	M+H	359.118
O-Acyl diHexose 16:1	579.338	M+H	359.118
O-Acyl diHexose 16:0	581.353	M+H	359.118
O-Acyl diHexose 18:3	603.338	M+H	359.118
O-Acyl diHexose 18:2	605.353	M+H	359.118
O-Acyl diHexose 18:1	607.369	M+H	359.118
O-Acyl diHexose 18:0	609.384	M+H	359.118
O-Acyl diHexose 20:6	625.322	M+H	359.118
O-Acyl diHexose 20:5	627.338	M+H	359.118
O-Acyl diHexose 20:4	629.353	M+H	359.118
O-Acyl diHexose 20:3	631.369	M+H	359.118
O-Acyl diHexose 20:2	633.384	M+H	359.118
O-Acyl diHexose 20:1	635.4	M+H	359.118
O-Acyl diHexose 20:0	637.416	M+H	359.118
O-Acyl diHexose 22:6	653.353	M+H	359.118
O-Acyl diHexose 22:5	655.369	M+H	359.118
O-Acyl diHexose 22:4	657.384	M+H	359.118
O-Acyl diHexose 22:3	659.4	M+H	359.118
O-Acyl diHexose 22:2	661.416	M+H	359.118
O-Acyl diHexose 22:1	663.431	M+H	359.118
O-Acyl diHexose 22:0	665.447	M+H	359.118
O-Acyl diHexose 24:6	681.384	M+H	359.118
O-Acyl diHexose 24:5	683.4	M+H	359.118
O-Acyl diHexose 24:4	685.416	M+H	359.118
O-Acyl diHexose 24:3	687.431	M+H	359.118
O-Acyl diHexose 24:2	689.447	M+H	359.118
O-Acyl diHexose 24:1	691.463	M+H	359.118
O-Acyl diHexose 24:0	693.478	M+H	359.118
O-Acyl diHexose 26:6	709.416	M+H	359.118
O-Acyl diHexose 26:5	711.431	M+H	359.118
O-Acyl diHexose 26:4	713.447	M+H	359.118
O-Acyl diHexose 26:3	715.463	M+H	359.118
O-Acyl diHexose 26:2	717.478	M+H	359.118
O-Acyl diHexose 26:1	719.494	M+H	359.118
O-Acyl diHexose 26:0	721.51	M+H	359.118
N-Acyl Adenine 12:1	316.213	M+H	136.062
N-Acyl Adenine 12:0	318.229	M+H	136.062
N-Acyl Adenine 14:1	344.244	M+H	136.062
N-Acyl Adenine 14:0	346.26	M+H	136.062
N-Acyl Adenine 16:2	370.26	M+H	136.062
N-Acyl Adenine 16:1	372.276	M+H	136.062
N-Acyl Adenine 16:0	374.291	M+H	136.062
N-Acyl Adenine 18:3	396.276	M+H	136.062
N-Acyl Adenine 18:2	398.291	M+H	136.062
N-Acyl Adenine 18:1	400.307	M+H	136.062
N-Acyl Adenine 18:0	402.323	M+H	136.062
N-Acyl Adenine 20:6	418.26	M+H	136.062
N-Acyl Adenine 20:5	420.276	M+H	136.062
N-Acyl Adenine 20:4	422.291	M+H	136.062
N-Acyl Adenine 20:3	424.307	M+H	136.062
N-Acyl Adenine 20:2	426.323	M+H	136.062
N-Acyl Adenine 20:1	428.338	M+H	136.062
N-Acyl Adenine 20:0	430.354	M+H	136.062
N-Acyl Adenine 22:6	446.291	M+H	136.062
N-Acyl Adenine 22:5	448.307	M+H	136.062
N-Acyl Adenine 22:4	450.323	M+H	136.062
N-Acyl Adenine 22:3	452.338	M+H	136.062
N-Acyl Adenine 22:2	454.354	M+H	136.062
N-Acyl Adenine 22:1	456.37	M+H	136.062
N-Acyl Adenine 22:0	458.385	M+H	136.062
N-Acyl Adenine 24:6	474.323	M+H	136.062
N-Acyl Adenine 24:5	476.338	M+H	136.062
N-Acyl Adenine 24:4	478.354	M+H	136.062
N-Acyl Adenine 24:3	480.37	M+H	136.062
N-Acyl Adenine 24:2	482.385	M+H	136.062
N-Acyl Adenine 24:1	484.401	M+H	136.062
N-Acyl Adenine 24:0	486.417	M+H	136.062
N-Acyl Adenine 26:6	502.354	M+H	136.062
N-Acyl Adenine 26:5	504.37	M+H	136.062
N-Acyl Adenine 26:4	506.385	M+H	136.062
N-Acyl Adenine 26:3	508.401	M+H	136.062
N-Acyl Adenine 26:2	510.417	M+H	136.062
N-Acyl Adenine 26:1	512.432	M+H	136.062
N-Acyl Adenine 26:0	514.448	M+H	136.062
N-Acyl Adonosine 12:1	448.255	M+H	268.104
N-Acyl Adonosine 12:0	450.271	M+H	268.104
N-Acyl Adonosine 14:1	476.287	M+H	268.104
N-Acyl Adonosine 14:0	478.302	M+H	268.104
N-Acyl Adonosine 16:2	502.302	M+H	268.104
N-Acyl Adonosine 16:1	504.318	M+H	268.104
N-Acyl Adonosine 16:0	506.334	M+H	268.104
N-Acyl Adonosine 18:3	528.318	M+H	268.104
N-Acyl Adonosine 18:2	530.334	M+H	268.104
N-Acyl Adonosine 18:1	532.349	M+H	268.104
N-Acyl Adonosine 18:0	534.365	M+H	268.104
N-Acyl Adonosine 20:6	550.302	M+H	268.104
N-Acyl Adonosine 20:5	552.318	M+H	268.104
N-Acyl Adonosine 20:4	554.334	M+H	268.104
N-Acyl Adonosine 20:3	556.349	M+H	268.104
N-Acyl Adonosine 20:2	558.365	M+H	268.104
N-Acyl Adonosine 20:1	560.381	M+H	268.104
N-Acyl Adonosine 20:0	562.396	M+H	268.104
N-Acyl Adonosine 22:6	578.334	M+H	268.104
N-Acyl Adonosine 22:5	580.349	M+H	268.104
N-Acyl Adonosine 22:4	582.365	M+H	268.104
N-Acyl Adonosine 22:3	584.381	M+H	268.104
N-Acyl Adonosine 22:2	586.396	M+H	268.104
N-Acyl Adonosine 22:1	588.412	M+H	268.104
N-Acyl Adonosine 22:0	590.428	M+H	268.104
N-Acyl Adonosine 24:6	606.365	M+H	268.104
N-Acyl Adonosine 24:5	608.381	M+H	268.104
N-Acyl Adonosine 24:4	610.396	M+H	268.104
N-Acyl Adonosine 24:3	612.412	M+H	268.104
N-Acyl Adonosine 24:2	614.428	M+H	268.104
N-Acyl Adonosine 24:1	616.443	M+H	268.104
N-Acyl Adonosine 24:0	618.459	M+H	268.104
N-Acyl Adonosine 26:6	634.396	M+H	268.104
N-Acyl Adonosine 26:5	636.412	M+H	268.104
N-Acyl Adonosine 26:4	638.428	M+H	268.104
N-Acyl Adonosine 26:3	640.443	M+H	268.104
N-Acyl Adonosine 26:2	642.459	M+H	268.104
N-Acyl Adonosine 26:1	644.475	M+H	268.104
N-Acyl Adonosine 26:0	646.49	M+H	268.104
N-Acyl Adreanaline 12:1	364.248	M+H	184.097
N-Acyl Adreanaline 12:0	366.264	M+H	184.097
N-Acyl Adreanaline 14:1	392.28	M+H	184.097
N-Acyl Adreanaline 14:0	394.295	M+H	184.097
N-Acyl Adreanaline 16:2	418.295	M+H	184.097
N-Acyl Adreanaline 16:1	420.311	M+H	184.097
N-Acyl Adreanaline 16:0	422.326	M+H	184.097
N-Acyl Adreanaline 18:3	444.311	M+H	184.097
N-Acyl Adreanaline 18:2	446.326	M+H	184.097
N-Acyl Adreanaline 18:1	448.342	M+H	184.097
N-Acyl Adreanaline 18:0	450.358	M+H	184.097
N-Acyl Adreanaline 20:6	466.295	M+H	184.097
N-Acyl Adreanaline 20:5	468.311	M+H	184.097
N-Acyl Adreanaline 20:4	470.326	M+H	184.097
N-Acyl Adreanaline 20:3	472.342	M+H	184.097
N-Acyl Adreanaline 20:2	474.358	M+H	184.097
N-Acyl Adreanaline 20:1	476.373	M+H	184.097
N-Acyl Adreanaline 20:0	478.389	M+H	184.097
N-Acyl Adreanaline 22:6	494.326	M+H	184.097
N-Acyl Adreanaline 22:5	496.342	M+H	184.097
N-Acyl Adreanaline 22:4	498.358	M+H	184.097
N-Acyl Adreanaline 22:3	500.373	M+H	184.097
N-Acyl Adreanaline 22:2	502.389	M+H	184.097
N-Acyl Adreanaline 22:1	504.405	M+H	184.097
N-Acyl Adreanaline 22:0	506.42	M+H	184.097
N-Acyl Adreanaline 24:6	522.358	M+H	184.097
N-Acyl Adreanaline 24:5	524.373	M+H	184.097
N-Acyl Adreanaline 24:4	526.389	M+H	184.097
N-Acyl Adreanaline 24:3	528.405	M+H	184.097
N-Acyl Adreanaline 24:2	530.42	M+H	184.097
N-Acyl Adreanaline 24:1	532.436	M+H	184.097
N-Acyl Adreanaline 24:0	534.452	M+H	184.097
N-Acyl Adreanaline 26:6	550.389	M+H	184.097
N-Acyl Adreanaline 26:5	552.405	M+H	184.097
N-Acyl Adreanaline 26:4	554.42	M+H	184.097
N-Acyl Adreanaline 26:3	556.436	M+H	184.097
N-Acyl Adreanaline 26:2	558.452	M+H	184.097
N-Acyl Adreanaline 26:1	560.467	M+H	184.097
N-Acyl Adreanaline 26:0	562.483	M+H	184.097
N-Acyl Alanine 12:1	270.206	M+H	90.055
N-Acyl Alanine 12:0	272.222	M+H	90.055
N-Acyl Alanine 14:1	298.238	M+H	90.055
N-Acyl Alanine 14:0	300.253	M+H	90.055
N-Acyl Alanine 16:2	324.253	M+H	90.055
N-Acyl Alanine 16:1	326.269	M+H	90.055
N-Acyl Alanine 16:0	328.285	M+H	90.055
N-Acyl Alanine 18:3	350.269	M+H	90.055
N-Acyl Alanine 18:2	352.285	M+H	90.055
N-Acyl Alanine 18:1	354.3	M+H	90.055
N-Acyl Alanine 18:0	356.316	M+H	90.055
N-Acyl Alanine 20:6	372.253	M+H	90.055
N-Acyl Alanine 20:5	374.269	M+H	90.055
N-Acyl Alanine 20:4	376.285	M+H	90.055
N-Acyl Alanine 20:3	378.3	M+H	90.055
N-Acyl Alanine 20:2	380.316	M+H	90.055
N-Acyl Alanine 20:1	382.332	M+H	90.055
N-Acyl Alanine 20:0	384.347	M+H	90.055
N-Acyl Alanine 22:6	400.285	M+H	90.055
N-Acyl Alanine 22:5	402.3	M+H	90.055
N-Acyl Alanine 22:4	404.316	M+H	90.055
N-Acyl Alanine 22:3	406.332	M+H	90.055
N-Acyl Alanine 22:2	408.347	M+H	90.055
N-Acyl Alanine 22:1	410.363	M+H	90.055
N-Acyl Alanine 22:0	412.379	M+H	90.055
N-Acyl Alanine 24:6	428.316	M+H	90.055
N-Acyl Alanine 24:5	430.332	M+H	90.055
N-Acyl Alanine 24:4	432.347	M+H	90.055
N-Acyl Alanine 24:3	434.363	M+H	90.055
N-Acyl Alanine 24:2	436.379	M+H	90.055
N-Acyl Alanine 24:1	438.394	M+H	90.055
N-Acyl Alanine 24:0	440.41	M+H	90.055
N-Acyl Alanine 26:6	456.347	M+H	90.055
N-Acyl Alanine 26:5	458.363	M+H	90.055
N-Acyl Alanine 26:4	460.379	M+H	90.055
N-Acyl Alanine 26:3	462.394	M+H	90.055
N-Acyl Alanine 26:2	464.41	M+H	90.055
N-Acyl Alanine 26:1	466.425	M+H	90.055
N-Acyl Alanine 26:0	468.441	M+H	90.055
N-Acyl Arginine 12:1	355.27	M+H	175.119
N-Acyl Arginine 12:0	357.286	M+H	175.119
N-Acyl Arginine 14:1	383.302	M+H	175.119
N-Acyl Arginine 14:0	385.317	M+H	175.119
N-Acyl Arginine 16:2	409.317	M+H	175.119
N-Acyl Arginine 16:1	411.333	M+H	175.119
N-Acyl Arginine 16:0	413.349	M+H	175.119
N-Acyl Arginine 18:3	435.333	M+H	175.119
N-Acyl Arginine 18:2	437.349	M+H	175.119
N-Acyl Arginine 18:1	439.364	M+H	175.119
N-Acyl Arginine 18:0	441.38	M+H	175.119
N-Acyl Arginine 20:6	457.317	M+H	175.119
N-Acyl Arginine 20:5	459.333	M+H	175.119
N-Acyl Arginine 20:4	461.349	M+H	175.119
N-Acyl Arginine 20:3	463.364	M+H	175.119
N-Acyl Arginine 20:2	465.38	M+H	175.119
N-Acyl Arginine 20:1	467.396	M+H	175.119
N-Acyl Arginine 20:0	469.411	M+H	175.119
N-Acyl Arginine 22:6	485.349	M+H	175.119
N-Acyl Arginine 22:5	487.364	M+H	175.119
N-Acyl Arginine 22:4	489.38	M+H	175.119
N-Acyl Arginine 22:3	491.396	M+H	175.119
N-Acyl Arginine 22:2	493.411	M+H	175.119
N-Acyl Arginine 22:1	495.427	M+H	175.119
N-Acyl Arginine 22:0	497.443	M+H	175.119
N-Acyl Arginine 24:6	513.38	M+H	175.119
N-Acyl Arginine 24:5	515.396	M+H	175.119
N-Acyl Arginine 24:4	517.411	M+H	175.119
N-Acyl Arginine 24:3	519.427	M+H	175.119
N-Acyl Arginine 24:2	521.443	M+H	175.119
N-Acyl Arginine 24:1	523.458	M+H	175.119
N-Acyl Arginine 24:0	525.474	M+H	175.119
N-Acyl Arginine 26:6	541.411	M+H	175.119
N-Acyl Arginine 26:5	543.427	M+H	175.119
N-Acyl Arginine 26:4	545.443	M+H	175.119
N-Acyl Arginine 26:3	547.458	M+H	175.119
N-Acyl Arginine 26:2	549.474	M+H	175.119
N-Acyl Arginine 26:1	551.489	M+H	175.119
N-Acyl Arginine 26:0	553.505	M+H	175.119
N-Acyl Asparagine 12:1	313.212	M+H	133.061
N-Acyl Asparagine 12:0	315.228	M+H	133.061
N-Acyl Asparagine 14:1	341.243	M+H	133.061
N-Acyl Asparagine 14:0	343.259	M+H	133.061
N-Acyl Asparagine 16:2	367.259	M+H	133.061
N-Acyl Asparagine 16:1	369.275	M+H	133.061
N-Acyl Asparagine 16:0	371.29	M+H	133.061
N-Acyl Asparagine 18:3	393.275	M+H	133.061
N-Acyl Asparagine 18:2	395.29	M+H	133.061
N-Acyl Asparagine 18:1	397.306	M+H	133.061
N-Acyl Asparagine 18:0	399.322	M+H	133.061
N-Acyl Asparagine 20:6	415.259	M+H	133.061
N-Acyl Asparagine 20:5	417.275	M+H	133.061
N-Acyl Asparagine 20:4	419.29	M+H	133.061
N-Acyl Asparagine 20:3	421.306	M+H	133.061
N-Acyl Asparagine 20:2	423.322	M+H	133.061
N-Acyl Asparagine 20:1	425.337	M+H	133.061
N-Acyl Asparagine 20:0	427.353	M+H	133.061
N-Acyl Asparagine 22:6	443.29	M+H	133.061
N-Acyl Asparagine 22:5	445.306	M+H	133.061
N-Acyl Asparagine 22:4	447.322	M+H	133.061
N-Acyl Asparagine 22:3	449.337	M+H	133.061
N-Acyl Asparagine 22:2	451.353	M+H	133.061
N-Acyl Asparagine 22:1	453.369	M+H	133.061
N-Acyl Asparagine 22:0	455.384	M+H	133.061
N-Acyl Asparagine 24:6	471.322	M+H	133.061
N-Acyl Asparagine 24:5	473.337	M+H	133.061
N-Acyl Asparagine 24:4	475.353	M+H	133.061
N-Acyl Asparagine 24:3	477.369	M+H	133.061
N-Acyl Asparagine 24:2	479.384	M+H	133.061
N-Acyl Asparagine 24:1	481.4	M+H	133.061
N-Acyl Asparagine 24:0	483.416	M+H	133.061
N-Acyl Asparagine 26:6	499.353	M+H	133.061
N-Acyl Asparagine 26:5	501.369	M+H	133.061
N-Acyl Asparagine 26:4	503.384	M+H	133.061
N-Acyl Asparagine 26:3	505.4	M+H	133.061
N-Acyl Asparagine 26:2	507.416	M+H	133.061
N-Acyl Asparagine 26:1	509.431	M+H	133.061
N-Acyl Asparagine 26:0	511.447	M+H	133.061
N-Acyl Aspartate 12:1	314.196	M+H	134.045
N-Acyl Aspartate 12:0	316.212	M+H	134.045
N-Acyl Aspartate 14:1	342.227	M+H	134.045
N-Acyl Aspartate 14:0	344.243	M+H	134.045
N-Acyl Aspartate 16:2	368.243	M+H	134.045
N-Acyl Aspartate 16:1	370.259	M+H	134.045
N-Acyl Aspartate 16:0	372.274	M+H	134.045
N-Acyl Aspartate 18:3	394.259	M+H	134.045
N-Acyl Aspartate 18:2	396.274	M+H	134.045
N-Acyl Aspartate 18:1	398.29	M+H	134.045
N-Acyl Aspartate 18:0	400.306	M+H	134.045
N-Acyl Aspartate 20:6	416.243	M+H	134.045
N-Acyl Aspartate 20:5	418.259	M+H	134.045
N-Acyl Aspartate 20:4	420.274	M+H	134.045
N-Acyl Aspartate 20:3	422.29	M+H	134.045
N-Acyl Aspartate 20:2	424.306	M+H	134.045
N-Acyl Aspartate 20:1	426.321	M+H	134.045
N-Acyl Aspartate 20:0	428.337	M+H	134.045
N-Acyl Aspartate 22:6	444.274	M+H	134.045
N-Acyl Aspartate 22:5	446.29	M+H	134.045
N-Acyl Aspartate 22:4	448.306	M+H	134.045
N-Acyl Aspartate 22:3	450.321	M+H	134.045
N-Acyl Aspartate 22:2	452.337	M+H	134.045
N-Acyl Aspartate 22:1	454.353	M+H	134.045
N-Acyl Aspartate 22:0	456.368	M+H	134.045
N-Acyl Aspartate 24:6	472.306	M+H	134.045
N-Acyl Aspartate 24:5	474.321	M+H	134.045
N-Acyl Aspartate 24:4	476.337	M+H	134.045
N-Acyl Aspartate 24:3	478.353	M+H	134.045
N-Acyl Aspartate 24:2	480.368	M+H	134.045
N-Acyl Aspartate 24:1	482.384	M+H	134.045
N-Acyl Aspartate 24:0	484.4	M+H	134.045
N-Acyl Aspartate 26:6	500.337	M+H	134.045
N-Acyl Aspartate 26:5	502.353	M+H	134.045
N-Acyl Aspartate 26:4	504.368	M+H	134.045
N-Acyl Aspartate 26:3	506.384	M+H	134.045
N-Acyl Aspartate 26:2	508.4	M+H	134.045
N-Acyl Aspartate 26:1	510.415	M+H	134.045
N-Acyl Aspartate 26:0	512.431	M+H	134.045
O-Acyl Choline 12:1	284.258	M+H	104.107
O-Acyl Choline 12:0	286.274	M+H	104.107
O-Acyl Choline 14:1	312.29	M+H	104.107
O-Acyl Choline 14:0	314.305	M+H	104.107
O-Acyl Choline 16:2	338.305	M+H	104.107
O-Acyl Choline 16:1	340.321	M+H	104.107
O-Acyl Choline 16:0	342.337	M+H	104.107
O-Acyl Choline 18:3	364.321	M+H	104.107
O-Acyl Choline 18:2	366.337	M+H	104.107
O-Acyl Choline 18:1	368.352	M+H	104.107
O-Acyl Choline 18:0	370.368	M+H	104.107
O-Acyl Choline 20:6	386.305	M+H	104.107
O-Acyl Choline 20:5	388.321	M+H	104.107
O-Acyl Choline 20:4	390.337	M+H	104.107
O-Acyl Choline 20:3	392.352	M+H	104.107
O-Acyl Choline 20:2	394.368	M+H	104.107
O-Acyl Choline 20:1	396.384	M+H	104.107
O-Acyl Choline 20:0	398.399	M+H	104.107
O-Acyl Choline 22:6	414.337	M+H	104.107
O-Acyl Choline 22:5	416.352	M+H	104.107
O-Acyl Choline 22:4	418.368	M+H	104.107
O-Acyl Choline 22:3	420.384	M+H	104.107
O-Acyl Choline 22:2	422.399	M+H	104.107
O-Acyl Choline 22:1	424.415	M+H	104.107
O-Acyl Choline 22:0	426.431	M+H	104.107
O-Acyl Choline 24:6	442.368	M+H	104.107
O-Acyl Choline 24:5	444.384	M+H	104.107
O-Acyl Choline 24:4	446.399	M+H	104.107
O-Acyl Choline 24:3	448.415	M+H	104.107
O-Acyl Choline 24:2	450.431	M+H	104.107
O-Acyl Choline 24:1	452.446	M+H	104.107
O-Acyl Choline 24:0	454.462	M+H	104.107
O-Acyl Choline 26:6	470.399	M+H	104.107
O-Acyl Choline 26:5	472.415	M+H	104.107
O-Acyl Choline 26:4	474.431	M+H	104.107
O-Acyl Choline 26:3	476.446	M+H	104.107
O-Acyl Choline 26:2	478.462	M+H	104.107
O-Acyl Choline 26:1	480.478	M+H	104.107
O-Acyl Choline 26:0	482.493	M+H	104.107
N-Acyl Cysteine 12:1	302.178	M+H	122.027
N-Acyl Cysteine 12:0	304.194	M+H	122.027
N-Acyl Cysteine 14:1	330.21	M+H	122.027
N-Acyl Cysteine 14:0	332.225	M+H	122.027
N-Acyl Cysteine 16:2	356.225	M+H	122.027
N-Acyl Cysteine 16:1	358.241	M+H	122.027
N-Acyl Cysteine 16:0	360.257	M+H	122.027
N-Acyl Cysteine 18:3	382.241	M+H	122.027
N-Acyl Cysteine 18:2	384.257	M+H	122.027
N-Acyl Cysteine 18:1	386.272	M+H	122.027
N-Acyl Cysteine 18:0	388.288	M+H	122.027
N-Acyl Cysteine 20:6	404.225	M+H	122.027
N-Acyl Cysteine 20:5	406.241	M+H	122.027
N-Acyl Cysteine 20:4	408.257	M+H	122.027
N-Acyl Cysteine 20:3	410.272	M+H	122.027
N-Acyl Cysteine 20:2	412.288	M+H	122.027
N-Acyl Cysteine 20:1	414.304	M+H	122.027
N-Acyl Cysteine 20:0	416.319	M+H	122.027
N-Acyl Cysteine 22:6	432.257	M+H	122.027
N-Acyl Cysteine 22:5	434.272	M+H	122.027
N-Acyl Cysteine 22:4	436.288	M+H	122.027
N-Acyl Cysteine 22:3	438.304	M+H	122.027
N-Acyl Cysteine 22:2	440.319	M+H	122.027
N-Acyl Cysteine 22:1	442.335	M+H	122.027
N-Acyl Cysteine 22:0	444.351	M+H	122.027
N-Acyl Cysteine 24:6	460.288	M+H	122.027
N-Acyl Cysteine 24:5	462.304	M+H	122.027
N-Acyl Cysteine 24:4	464.319	M+H	122.027
N-Acyl Cysteine 24:3	466.335	M+H	122.027
N-Acyl Cysteine 24:2	468.351	M+H	122.027
N-Acyl Cysteine 24:1	470.366	M+H	122.027
N-Acyl Cysteine 24:0	472.382	M+H	122.027
N-Acyl Cysteine 26:6	488.319	M+H	122.027
N-Acyl Cysteine 26:5	490.335	M+H	122.027
N-Acyl Cysteine 26:4	492.351	M+H	122.027
N-Acyl Cysteine 26:3	494.366	M+H	122.027
N-Acyl Cysteine 26:2	496.382	M+H	122.027
N-Acyl Cysteine 26:1	498.398	M+H	122.027
N-Acyl Cysteine 26:0	500.413	M+H	122.027
N-Acyl Cystidine 12:1	424.244	M+H	244.093
N-Acyl Cystidine 12:0	426.26	M+H	244.093
N-Acyl Cystidine 14:1	452.276	M+H	244.093
N-Acyl Cystidine 14:0	454.291	M+H	244.093
N-Acyl Cystidine 16:2	478.291	M+H	244.093
N-Acyl Cystidine 16:1	480.307	M+H	244.093
N-Acyl Cystidine 16:0	482.322	M+H	244.093
N-Acyl Cystidine 18:3	504.307	M+H	244.093
N-Acyl Cystidine 18:2	506.322	M+H	244.093
N-Acyl Cystidine 18:1	508.338	M+H	244.093
N-Acyl Cystidine 18:0	510.354	M+H	244.093
N-Acyl Cystidine 20:6	526.291	M+H	244.093
N-Acyl Cystidine 20:5	528.307	M+H	244.093
N-Acyl Cystidine 20:4	530.322	M+H	244.093
N-Acyl Cystidine 20:3	532.338	M+H	244.093
N-Acyl Cystidine 20:2	534.354	M+H	244.093
N-Acyl Cystidine 20:1	536.369	M+H	244.093
N-Acyl Cystidine 20:0	538.385	M+H	244.093
N-Acyl Cystidine 22:6	554.322	M+H	244.093
N-Acyl Cystidine 22:5	556.338	M+H	244.093
N-Acyl Cystidine 22:4	558.354	M+H	244.093
N-Acyl Cystidine 22:3	560.369	M+H	244.093
N-Acyl Cystidine 22:2	562.385	M+H	244.093
N-Acyl Cystidine 22:1	564.401	M+H	244.093
N-Acyl Cystidine 22:0	566.416	M+H	244.093
N-Acyl Cystidine 24:6	582.354	M+H	244.093
N-Acyl Cystidine 24:5	584.369	M+H	244.093
N-Acyl Cystidine 24:4	586.385	M+H	244.093
N-Acyl Cystidine 24:3	588.401	M+H	244.093
N-Acyl Cystidine 24:2	590.416	M+H	244.093
N-Acyl Cystidine 24:1	592.432	M+H	244.093
N-Acyl Cystidine 24:0	594.448	M+H	244.093
N-Acyl Cystidine 26:6	610.385	M+H	244.093
N-Acyl Cystidine 26:5	612.401	M+H	244.093
N-Acyl Cystidine 26:4	614.416	M+H	244.093
N-Acyl Cystidine 26:3	616.432	M+H	244.093
N-Acyl Cystidine 26:2	618.448	M+H	244.093
N-Acyl Cystidine 26:1	620.463	M+H	244.093
N-Acyl Cystidine 26:0	622.479	M+H	244.093
N-Acyl Cytosine 12:1	292.202	M+H	112.051
N-Acyl Cytosine 12:0	294.218	M+H	112.051
N-Acyl Cytosine 14:1	320.233	M+H	112.051
N-Acyl Cytosine 14:0	322.249	M+H	112.051
N-Acyl Cytosine 16:2	346.249	M+H	112.051
N-Acyl Cytosine 16:1	348.265	M+H	112.051
N-Acyl Cytosine 16:0	350.28	M+H	112.051
N-Acyl Cytosine 18:3	372.265	M+H	112.051
N-Acyl Cytosine 18:2	374.28	M+H	112.051
N-Acyl Cytosine 18:1	376.296	M+H	112.051
N-Acyl Cytosine 18:0	378.312	M+H	112.051
N-Acyl Cytosine 20:6	394.249	M+H	112.051
N-Acyl Cytosine 20:5	396.265	M+H	112.051
N-Acyl Cytosine 20:4	398.28	M+H	112.051
N-Acyl Cytosine 20:3	400.296	M+H	112.051
N-Acyl Cytosine 20:2	402.312	M+H	112.051
N-Acyl Cytosine 20:1	404.327	M+H	112.051
N-Acyl Cytosine 20:0	406.343	M+H	112.051
N-Acyl Cytosine 22:6	422.28	M+H	112.051
N-Acyl Cytosine 22:5	424.296	M+H	112.051
N-Acyl Cytosine 22:4	426.312	M+H	112.051
N-Acyl Cytosine 22:3	428.327	M+H	112.051
N-Acyl Cytosine 22:2	430.343	M+H	112.051
N-Acyl Cytosine 22:1	432.358	M+H	112.051
N-Acyl Cytosine 22:0	434.374	M+H	112.051
N-Acyl Cytosine 24:6	450.312	M+H	112.051
N-Acyl Cytosine 24:5	452.327	M+H	112.051
N-Acyl Cytosine 24:4	454.343	M+H	112.051
N-Acyl Cytosine 24:3	456.358	M+H	112.051
N-Acyl Cytosine 24:2	458.374	M+H	112.051
N-Acyl Cytosine 24:1	460.39	M+H	112.051
N-Acyl Cytosine 24:0	462.405	M+H	112.051
N-Acyl Cytosine 26:6	478.343	M+H	112.051
N-Acyl Cytosine 26:5	480.358	M+H	112.051
N-Acyl Cytosine 26:4	482.374	M+H	112.051
N-Acyl Cytosine 26:3	484.39	M+H	112.051
N-Acyl Cytosine 26:2	486.405	M+H	112.051
N-Acyl Cytosine 26:1	488.421	M+H	112.051
N-Acyl Cytosine 26:0	490.437	M+H	112.051
N-Acyl deoxyAdenosine 12:1	432.261	M+H	252.109
N-Acyl deoxyAdenosine 12:0	434.276	M+H	252.109
N-Acyl deoxyAdenosine 14:1	460.292	M+H	252.109
N-Acyl deoxyAdenosine 14:0	462.307	M+H	252.109
N-Acyl deoxyAdenosine 16:2	486.307	M+H	252.109
N-Acyl deoxyAdenosine 16:1	488.323	M+H	252.109
N-Acyl deoxyAdenosine 16:0	490.339	M+H	252.109
N-Acyl deoxyAdenosine 18:3	512.323	M+H	252.109
N-Acyl deoxyAdenosine 18:2	514.339	M+H	252.109
N-Acyl deoxyAdenosine 18:1	516.354	M+H	252.109
N-Acyl deoxyAdenosine 18:0	518.37	M+H	252.109
N-Acyl deoxyAdenosine 20:6	534.307	M+H	252.109
N-Acyl deoxyAdenosine 20:5	536.323	M+H	252.109
N-Acyl deoxyAdenosine 20:4	538.339	M+H	252.109
N-Acyl deoxyAdenosine 20:3	540.354	M+H	252.109
N-Acyl deoxyAdenosine 20:2	542.37	M+H	252.109
N-Acyl deoxyAdenosine 20:1	544.386	M+H	252.109
N-Acyl deoxyAdenosine 20:0	546.401	M+H	252.109
N-Acyl deoxyAdenosine 22:6	562.339	M+H	252.109
N-Acyl deoxyAdenosine 22:5	564.354	M+H	252.109
N-Acyl deoxyAdenosine 22:4	566.37	M+H	252.109
N-Acyl deoxyAdenosine 22:3	568.386	M+H	252.109
N-Acyl deoxyAdenosine 22:2	570.401	M+H	252.109
N-Acyl deoxyAdenosine 22:1	572.417	M+H	252.109
N-Acyl deoxyAdenosine 22:0	574.433	M+H	252.109
N-Acyl deoxyAdenosine 24:6	590.37	M+H	252.109
N-Acyl deoxyAdenosine 24:5	592.386	M+H	252.109
N-Acyl deoxyAdenosine 24:4	594.401	M+H	252.109
N-Acyl deoxyAdenosine 24:3	596.417	M+H	252.109
N-Acyl deoxyAdenosine 24:2	598.433	M+H	252.109
N-Acyl deoxyAdenosine 24:1	600.448	M+H	252.109
N-Acyl deoxyAdenosine 24:0	602.464	M+H	252.109
N-Acyl deoxyAdenosine 26:6	618.401	M+H	252.109
N-Acyl deoxyAdenosine 26:5	620.417	M+H	252.109
N-Acyl deoxyAdenosine 26:4	622.433	M+H	252.109
N-Acyl deoxyAdenosine 26:3	624.448	M+H	252.109
N-Acyl deoxyAdenosine 26:2	626.464	M+H	252.109
N-Acyl deoxyAdenosine 26:1	628.48	M+H	252.109
N-Acyl deoxyAdenosine 26:0	630.495	M+H	252.109
N-Acyl Dopamine 12:1	334.238	M+H	137.06
N-Acyl Dopamine 12:0	336.253	M+H	137.06
N-Acyl Dopamine 14:1	362.269	M+H	137.06
N-Acyl Dopamine 14:0	364.285	M+H	137.06
N-Acyl Dopamine 16:2	388.285	M+H	137.06
N-Acyl Dopamine 16:1	390.3	M+H	137.06
N-Acyl Dopamine 16:0	392.316	M+H	137.06
N-Acyl Dopamine 18:3	414.3	M+H	137.06
N-Acyl Dopamine 18:2	416.316	M+H	137.06
N-Acyl Dopamine 18:1	418.332	M+H	137.06
N-Acyl Dopamine 18:0	420.347	M+H	137.06
N-Acyl Dopamine 20:6	436.285	M+H	137.06
N-Acyl Dopamine 20:5	438.3	M+H	137.06
N-Acyl Dopamine 20:4	440.316	M+H	137.06
N-Acyl Dopamine 20:3	442.332	M+H	137.06
N-Acyl Dopamine 20:2	444.347	M+H	137.06
N-Acyl Dopamine 20:1	446.363	M+H	137.06
N-Acyl Dopamine 20:0	448.379	M+H	137.06
N-Acyl Dopamine 22:6	464.316	M+H	137.06
N-Acyl Dopamine 22:5	466.332	M+H	137.06
N-Acyl Dopamine 22:4	468.347	M+H	137.06
N-Acyl Dopamine 22:3	470.363	M+H	137.06
N-Acyl Dopamine 22:2	472.379	M+H	137.06
N-Acyl Dopamine 22:1	474.394	M+H	137.06
N-Acyl Dopamine 22:0	476.41	M+H	137.06
N-Acyl Dopamine 24:6	492.347	M+H	137.06
N-Acyl Dopamine 24:5	494.363	M+H	137.06
N-Acyl Dopamine 24:4	496.379	M+H	137.06
N-Acyl Dopamine 24:3	498.394	M+H	137.06
N-Acyl Dopamine 24:2	500.41	M+H	137.06
N-Acyl Dopamine 24:1	502.425	M+H	137.06
N-Acyl Dopamine 24:0	504.441	M+H	137.06
N-Acyl Dopamine 26:6	520.379	M+H	137.06
N-Acyl Dopamine 26:5	522.394	M+H	137.06
N-Acyl Dopamine 26:4	524.41	M+H	137.06
N-Acyl Dopamine 26:3	526.425	M+H	137.06
N-Acyl Dopamine 26:2	528.441	M+H	137.06
N-Acyl Dopamine 26:1	530.457	M+H	137.06
N-Acyl Dopamine 26:0	532.472	M+H	137.06
N-Acyl deoxyCytidine 12:1	408.249	M+H	228.098
N-Acyl deoxyCytidine 12:0	410.265	M+H	228.098
N-Acyl deoxyCytidine 14:1	436.281	M+H	228.098
N-Acyl deoxyCytidine 14:0	438.296	M+H	228.098
N-Acyl deoxyCytidine 16:2	462.296	M+H	228.098
N-Acyl deoxyCytidine 16:1	464.312	M+H	228.098
N-Acyl deoxyCytidine 16:0	466.328	M+H	228.098
N-Acyl deoxyCytidine 18:3	488.312	M+H	228.098
N-Acyl deoxyCytidine 18:2	490.328	M+H	228.098
N-Acyl deoxyCytidine 18:1	492.343	M+H	228.098
N-Acyl deoxyCytidine 18:0	494.359	M+H	228.098
N-Acyl deoxyCytidine 20:6	510.296	M+H	228.098
N-Acyl deoxyCytidine 20:5	512.312	M+H	228.098
N-Acyl deoxyCytidine 20:4	514.328	M+H	228.098
N-Acyl deoxyCytidine 20:3	516.343	M+H	228.098
N-Acyl deoxyCytidine 20:2	518.359	M+H	228.098
N-Acyl deoxyCytidine 20:1	520.374	M+H	228.098
N-Acyl deoxyCytidine 20:0	522.39	M+H	228.098
N-Acyl deoxyCytidine 22:6	538.328	M+H	228.098
N-Acyl deoxyCytidine 22:5	540.343	M+H	228.098
N-Acyl deoxyCytidine 22:4	542.359	M+H	228.098
N-Acyl deoxyCytidine 22:3	544.374	M+H	228.098
N-Acyl deoxyCytidine 22:2	546.39	M+H	228.098
N-Acyl deoxyCytidine 22:1	548.406	M+H	228.098
N-Acyl deoxyCytidine 22:0	550.421	M+H	228.098
N-Acyl deoxyCytidine 24:6	566.359	M+H	228.098
N-Acyl deoxyCytidine 24:5	568.374	M+H	228.098
N-Acyl deoxyCytidine 24:4	570.39	M+H	228.098
N-Acyl deoxyCytidine 24:3	572.406	M+H	228.098
N-Acyl deoxyCytidine 24:2	574.421	M+H	228.098
N-Acyl deoxyCytidine 24:1	576.437	M+H	228.098
N-Acyl deoxyCytidine 24:0	578.453	M+H	228.098
N-Acyl deoxyCytidine 26:6	594.39	M+H	228.098
N-Acyl deoxyCytidine 26:5	596.406	M+H	228.098
N-Acyl deoxyCytidine 26:4	598.421	M+H	228.098
N-Acyl deoxyCytidine 26:3	600.437	M+H	228.098
N-Acyl deoxyCytidine 26:2	602.453	M+H	228.098
N-Acyl deoxyCytidine 26:1	604.468	M+H	228.098
N-Acyl deoxyCytidine 26:0	606.484	M+H	228.098
N-Acyl diMethyl Ethanolamine12:1	270.243	M+H	90.0913
N-Acyl diMethyl Ethanolamine12:0	272.258	M+H	90.0913
N-Acyl diMethyl Ethanolamine14:1	298.274	M+H	90.0913
N-Acyl diMethyl Ethanolamine14:0	300.29	M+H	90.0913
N-Acyl diMethyl Ethanolamine16:2	324.29	M+H	90.0913
N-Acyl diMethyl Ethanolamine16:1	326.305	M+H	90.0913
N-Acyl diMethyl Ethanolamine16:0	328.321	M+H	90.0913
N-Acyl diMethyl Ethanolamine18:3	350.305	M+H	90.0913
N-Acyl diMethyl Ethanolamine18:2	352.321	M+H	90.0913
N-Acyl diMethyl Ethanolamine18:1	354.337	M+H	90.0913
N-Acyl diMethyl Ethanolamine18:0	356.352	M+H	90.0913
N-Acyl diMethyl Ethanolamine20:6	372.29	M+H	90.0913
N-Acyl diMethyl Ethanolamine20:5	374.305	M+H	90.0913
N-Acyl diMethyl Ethanolamine20:4	376.321	M+H	90.0913
N-Acyl diMethyl Ethanolamine20:3	378.337	M+H	90.0913
N-Acyl diMethyl Ethanolamine20:2	380.352	M+H	90.0913
N-Acyl diMethyl Ethanolamine20:1	382.368	M+H	90.0913
N-Acyl diMethyl Ethanolamine20:0	384.384	M+H	90.0913
N-Acyl diMethyl Ethanolamine22:6	400.321	M+H	90.0913
N-Acyl diMethyl Ethanolamine22:5	402.337	M+H	90.0913
N-Acyl diMethyl Ethanolamine22:4	404.352	M+H	90.0913
N-Acyl diMethyl Ethanolamine22:3	406.368	M+H	90.0913
N-Acyl diMethyl Ethanolamine22:2	408.384	M+H	90.0913
N-Acyl diMethyl Ethanolamine22:1	410.399	M+H	90.0913
N-Acyl diMethyl Ethanolamine22:0	412.415	M+H	90.0913
N-Acyl diMethyl Ethanolamine24:6	428.352	M+H	90.0913
N-Acyl diMethyl Ethanolamine24:5	430.368	M+H	90.0913
N-Acyl diMethyl Ethanolamine24:4	432.384	M+H	90.0913
N-Acyl diMethyl Ethanolamine24:3	434.399	M+H	90.0913
N-Acyl diMethyl Ethanolamine24:2	436.415	M+H	90.0913
N-Acyl diMethyl Ethanolamine24:1	438.431	M+H	90.0913
N-Acyl diMethyl Ethanolamine24:0	440.446	M+H	90.0913
N-Acyl diMethyl Ethanolamine26:6	456.384	M+H	90.0913
N-Acyl diMethyl Ethanolamine26:5	458.399	M+H	90.0913
N-Acyl diMethyl Ethanolamine26:4	460.415	M+H	90.0913
N-Acyl diMethyl Ethanolamine26:3	462.431	M+H	90.0913
N-Acyl diMethyl Ethanolamine26:2	464.446	M+H	90.0913
N-Acyl diMethyl Ethanolamine26:1	466.462	M+H	90.0913
N-Acyl diMethyl Ethanolamine26:0	468.478	M+H	90.0913
N-Acyl deoxyGuanosine 12:1	448.255	M+H	268.104
N-Acyl deoxyGuanosine 12:0	450.271	M+H	268.104
N-Acyl deoxyGuanosine 14:1	476.287	M+H	268.104
N-Acyl deoxyGuanosine 14:0	478.302	M+H	268.104
N-Acyl deoxyGuanosine 16:2	502.302	M+H	268.104
N-Acyl deoxyGuanosine 16:1	504.318	M+H	268.104
N-Acyl deoxyGuanosine 16:0	506.334	M+H	268.104
N-Acyl deoxyGuanosine 18:3	528.318	M+H	268.104
N-Acyl deoxyGuanosine 18:2	530.334	M+H	268.104
N-Acyl deoxyGuanosine 18:1	532.349	M+H	268.104
N-Acyl deoxyGuanosine 18:0	534.365	M+H	268.104
N-Acyl deoxyGuanosine 20:6	550.302	M+H	268.104
N-Acyl deoxyGuanosine 20:5	552.318	M+H	268.104
N-Acyl deoxyGuanosine 20:4	554.334	M+H	268.104
N-Acyl deoxyGuanosine 20:3	556.349	M+H	268.104
N-Acyl deoxyGuanosine 20:2	558.365	M+H	268.104
N-Acyl deoxyGuanosine 20:1	560.381	M+H	268.104
N-Acyl deoxyGuanosine 20:0	562.396	M+H	268.104
N-Acyl deoxyGuanosine 22:6	578.334	M+H	268.104
N-Acyl deoxyGuanosine 22:5	580.349	M+H	268.104
N-Acyl deoxyGuanosine 22:4	582.365	M+H	268.104
N-Acyl deoxyGuanosine 22:3	584.381	M+H	268.104
N-Acyl deoxyGuanosine 22:2	586.396	M+H	268.104
N-Acyl deoxyGuanosine 22:1	588.412	M+H	268.104
N-Acyl deoxyGuanosine 22:0	590.428	M+H	268.104
N-Acyl deoxyGuanosine 24:6	606.365	M+H	268.104
N-Acyl deoxyGuanosine 24:5	608.381	M+H	268.104
N-Acyl deoxyGuanosine 24:4	610.396	M+H	268.104
N-Acyl deoxyGuanosine 24:3	612.412	M+H	268.104
N-Acyl deoxyGuanosine 24:2	614.428	M+H	268.104
N-Acyl deoxyGuanosine 24:1	616.443	M+H	268.104
N-Acyl deoxyGuanosine 24:0	618.459	M+H	268.104
N-Acyl deoxyGuanosine 26:6	634.396	M+H	268.104
N-Acyl deoxyGuanosine 26:5	636.412	M+H	268.104
N-Acyl deoxyGuanosine 26:4	638.428	M+H	268.104
N-Acyl deoxyGuanosine 26:3	640.443	M+H	268.104
N-Acyl deoxyGuanosine 26:2	642.459	M+H	268.104
N-Acyl deoxyGuanosine 26:1	644.475	M+H	268.104
N-Acyl deoxyGuanosine 26:0	646.49	M+H	268.104
N-Acyl deoxyThymidine 12:1	423.249	M+H	243.098
N-Acyl deoxyThymidine 12:0	425.265	M+H	243.098
N-Acyl deoxyThymidine 14:1	451.28	M+H	243.098
N-Acyl deoxyThymidine 14:0	453.296	M+H	243.098
N-Acyl deoxyThymidine 16:2	477.296	M+H	243.098
N-Acyl deoxyThymidine 16:1	479.312	M+H	243.098
N-Acyl deoxyThymidine 16:0	481.327	M+H	243.098
N-Acyl deoxyThymidine 18:3	503.312	M+H	243.098
N-Acyl deoxyThymidine 18:2	505.327	M+H	243.098
N-Acyl deoxyThymidine 18:1	507.343	M+H	243.098
N-Acyl deoxyThymidine 18:0	509.359	M+H	243.098
N-Acyl deoxyThymidine 20:6	525.296	M+H	243.098
N-Acyl deoxyThymidine 20:5	527.312	M+H	243.098
N-Acyl deoxyThymidine 20:4	529.327	M+H	243.098
N-Acyl deoxyThymidine 20:3	531.343	M+H	243.098
N-Acyl deoxyThymidine 20:2	533.359	M+H	243.098
N-Acyl deoxyThymidine 20:1	535.374	M+H	243.098
N-Acyl deoxyThymidine 20:0	537.39	M+H	243.098
N-Acyl deoxyThymidine 22:6	553.327	M+H	243.098
N-Acyl deoxyThymidine 22:5	555.343	M+H	243.098
N-Acyl deoxyThymidine 22:4	557.359	M+H	243.098
N-Acyl deoxyThymidine 22:3	559.374	M+H	243.098
N-Acyl deoxyThymidine 22:2	561.39	M+H	243.098
N-Acyl deoxyThymidine 22:1	563.405	M+H	243.098
N-Acyl deoxyThymidine 22:0	565.421	M+H	243.098
N-Acyl deoxyThymidine 24:6	581.359	M+H	243.098
N-Acyl deoxyThymidine 24:5	583.374	M+H	243.098
N-Acyl deoxyThymidine 24:4	585.39	M+H	243.098
N-Acyl deoxyThymidine 24:3	587.405	M+H	243.098
N-Acyl deoxyThymidine 24:2	589.421	M+H	243.098
N-Acyl deoxyThymidine 24:1	591.437	M+H	243.098
N-Acyl deoxyThymidine 24:0	593.452	M+H	243.098
N-Acyl deoxyThymidine 26:6	609.39	M+H	243.098
N-Acyl deoxyThymidine 26:5	611.405	M+H	243.098
N-Acyl deoxyThymidine 26:4	613.421	M+H	243.098
N-Acyl deoxyThymidine 26:3	615.437	M+H	243.098
N-Acyl deoxyThymidine 26:2	617.452	M+H	243.098
N-Acyl deoxyThymidine 26:1	619.468	M+H	243.098
N-Acyl deoxyThymidine 26:0	621.484	M+H	243.098
N-Acyl deoxyUridine 12:1	409.233	M+H	229.082
N-Acyl deoxyUridine 12:0	411.249	M+H	229.082
N-Acyl deoxyUridine 14:1	437.265	M+H	229.082
N-Acyl deoxyUridine 14:0	439.28	M+H	229.082
N-Acyl deoxyUridine 16:2	463.28	M+H	229.082
N-Acyl deoxyUridine 16:1	465.296	M+H	229.082
N-Acyl deoxyUridine 16:0	467.312	M+H	229.082
N-Acyl deoxyUridine 18:3	489.296	M+H	229.082
N-Acyl deoxyUridine 18:2	491.312	M+H	229.082
N-Acyl deoxyUridine 18:1	493.327	M+H	229.082
N-Acyl deoxyUridine 18:0	495.343	M+H	229.082
N-Acyl deoxyUridine 20:6	511.28	M+H	229.082
N-Acyl deoxyUridine 20:5	513.296	M+H	229.082
N-Acyl deoxyUridine 20:4	515.312	M+H	229.082
N-Acyl deoxyUridine 20:3	517.327	M+H	229.082
N-Acyl deoxyUridine 20:2	519.343	M+H	229.082
N-Acyl deoxyUridine 20:1	521.359	M+H	229.082
N-Acyl deoxyUridine 20:0	523.374	M+H	229.082
N-Acyl deoxyUridine 22:6	539.312	M+H	229.082
N-Acyl deoxyUridine 22:5	541.327	M+H	229.082
N-Acyl deoxyUridine 22:4	543.343	M+H	229.082
N-Acyl deoxyUridine 22:3	545.359	M+H	229.082
N-Acyl deoxyUridine 22:2	547.374	M+H	229.082
N-Acyl deoxyUridine 22:1	549.39	M+H	229.082
N-Acyl deoxyUridine 22:0	551.405	M+H	229.082
N-Acyl deoxyUridine 24:6	567.343	M+H	229.082
N-Acyl deoxyUridine 24:5	569.359	M+H	229.082
N-Acyl deoxyUridine 24:4	571.374	M+H	229.082
N-Acyl deoxyUridine 24:3	573.39	M+H	229.082
N-Acyl deoxyUridine 24:2	575.405	M+H	229.082
N-Acyl deoxyUridine 24:1	577.421	M+H	229.082
N-Acyl deoxyUridine 24:0	579.437	M+H	229.082
N-Acyl deoxyUridine 26:6	595.374	M+H	229.082
N-Acyl deoxyUridine 26:5	597.39	M+H	229.082
N-Acyl deoxyUridine 26:4	599.405	M+H	229.082
N-Acyl deoxyUridine 26:3	601.421	M+H	229.082
N-Acyl deoxyUridine 26:2	603.437	M+H	229.082
N-Acyl deoxyUridine 26:1	605.452	M+H	229.082
N-Acyl deoxyUridine 26:0	607.468	M+H	229.082
N-Acyl Ethanolamine 12:1	242.211	M+H	62.06
N-Acyl Ethanolamine 12:0	244.227	M+H	62.06
N-Acyl Ethanolamine 14:1	270.243	M+H	62.06
N-Acyl Ethanolamine 14:0	272.258	M+H	62.06
N-Acyl Ethanolamine 16:2	296.258	M+H	62.06
N-Acyl Ethanolamine 16:1	298.274	M+H	62.06
N-Acyl Ethanolamine 16:0	300.29	M+H	62.06
N-Acyl Ethanolamine 18:3	322.274	M+H	62.06
N-Acyl Ethanolamine 18:2	324.29	M+H	62.06
N-Acyl Ethanolamine 18:1	326.305	M+H	62.06
N-Acyl Ethanolamine 18:0	328.321	M+H	62.06
N-Acyl Ethanolamine 20:6	344.258	M+H	62.06
N-Acyl Ethanolamine 20:5	346.274	M+H	62.06
N-Acyl Ethanolamine 20:4	348.29	M+H	62.06
N-Acyl Ethanolamine 20:3	350.305	M+H	62.06
N-Acyl Ethanolamine 20:2	352.321	M+H	62.06
N-Acyl Ethanolamine 20:1	354.337	M+H	62.06
N-Acyl Ethanolamine 20:0	356.352	M+H	62.06
N-Acyl Ethanolamine 22:6	372.29	M+H	62.06
N-Acyl Ethanolamine 22:5	374.305	M+H	62.06
N-Acyl Ethanolamine 22:4	376.321	M+H	62.06
N-Acyl Ethanolamine 22:3	378.337	M+H	62.06
N-Acyl Ethanolamine 22:2	380.352	M+H	62.06
N-Acyl Ethanolamine 22:1	382.368	M+H	62.06
N-Acyl Ethanolamine 22:0	384.384	M+H	62.06
N-Acyl Ethanolamine 24:6	400.321	M+H	62.06
N-Acyl Ethanolamine 24:5	402.337	M+H	62.06
N-Acyl Ethanolamine 24:4	404.352	M+H	62.06
N-Acyl Ethanolamine 24:3	406.368	M+H	62.06
N-Acyl Ethanolamine 24:2	408.384	M+H	62.06
N-Acyl Ethanolamine 24:1	410.399	M+H	62.06
N-Acyl Ethanolamine 24:0	412.415	M+H	62.06
N-Acyl Ethanolamine 26:6	428.352	M+H	62.06
N-Acyl Ethanolamine 26:5	430.368	M+H	62.06
N-Acyl Ethanolamine 26:4	432.384	M+H	62.06
N-Acyl Ethanolamine 26:3	434.399	M+H	62.06
N-Acyl Ethanolamine 26:2	436.415	M+H	62.06
N-Acyl Ethanolamine 26:1	438.431	M+H	62.06
N-Acyl Ethanolamine 26:0	440.446	M+H	62.06
N-Acyl GABA 12:1	284.222	M+H	104.071
N-Acyl GABA 12:0	286.238	M+H	104.071
N-Acyl GABA 14:1	312.253	M+H	104.071
N-Acyl GABA 14:0	314.269	M+H	104.071
N-Acyl GABA 16:2	338.269	M+H	104.071
N-Acyl GABA 16:1	340.285	M+H	104.071
N-Acyl GABA 16:0	342.3	M+H	104.071
N-Acyl GABA 18:3	364.285	M+H	104.071
N-Acyl GABA 18:2	366.3	M+H	104.071
N-Acyl GABA 18:1	368.316	M+H	104.071
N-Acyl GABA 18:0	370.332	M+H	104.071
N-Acyl GABA 20:6	386.269	M+H	104.071
N-Acyl GABA 20:5	388.285	M+H	104.071
N-Acyl GABA 20:4	390.3	M+H	104.071
N-Acyl GABA 20:3	392.316	M+H	104.071
N-Acyl GABA 20:2	394.332	M+H	104.071
N-Acyl GABA 20:1	396.347	M+H	104.071
N-Acyl GABA 20:0	398.363	M+H	104.071
N-Acyl GABA 22:6	414.3	M+H	104.071
N-Acyl GABA 22:5	416.316	M+H	104.071
N-Acyl GABA 22:4	418.332	M+H	104.071
N-Acyl GABA 22:3	420.347	M+H	104.071
N-Acyl GABA 22:2	422.363	M+H	104.071
N-Acyl GABA 22:1	424.379	M+H	104.071
N-Acyl GABA 22:0	426.394	M+H	104.071
N-Acyl GABA 24:6	442.332	M+H	104.071
N-Acyl GABA 24:5	444.347	M+H	104.071
N-Acyl GABA 24:4	446.363	M+H	104.071
N-Acyl GABA 24:3	448.379	M+H	104.071
N-Acyl GABA 24:2	450.394	M+H	104.071
N-Acyl GABA 24:1	452.41	M+H	104.071
N-Acyl GABA 24:0	454.425	M+H	104.071
N-Acyl GABA 26:6	470.363	M+H	104.071
N-Acyl GABA 26:5	472.379	M+H	104.071
N-Acyl GABA 26:4	474.394	M+H	104.071
N-Acyl GABA 26:3	476.41	M+H	104.071
N-Acyl GABA 26:2	478.425	M+H	104.071
N-Acyl GABA 26:1	480.441	M+H	104.071
N-Acyl GABA 26:0	482.457	M+H	104.071
N-Acy Glutamine 12:1	327.228	M+H	147.076
N-Acy Glutamine 12:0	329.243	M+H	147.076
N-Acy Glutamine 14:1	355.259	M+H	147.076
N-Acy Glutamine 14:0	357.275	M+H	147.076
N-Acy Glutamine 16:2	381.275	M+H	147.076
N-Acy Glutamine 16:1	383.29	M+H	147.076
N-Acy Glutamine 16:0	385.306	M+H	147.076
N-Acy Glutamine 18:3	407.29	M+H	147.076
N-Acy Glutamine 18:2	409.306	M+H	147.076
N-Acy Glutamine 18:1	411.322	M+H	147.076
N-Acy Glutamine 18:0	413.337	M+H	147.076
N-Acy Glutamine 20:6	429.275	M+H	147.076
N-Acy Glutamine 20:5	431.29	M+H	147.076
N-Acy Glutamine 20:4	433.306	M+H	147.076
N-Acy Glutamine 20:3	435.322	M+H	147.076
N-Acy Glutamine 20:2	437.337	M+H	147.076
N-Acy Glutamine 20:1	439.353	M+H	147.076
N-Acy Glutamine 20:0	441.369	M+H	147.076
N-Acy Glutamine 22:6	457.306	M+H	147.076
N-Acy Glutamine 22:5	459.322	M+H	147.076
N-Acy Glutamine 22:4	461.337	M+H	147.076
N-Acy Glutamine 22:3	463.353	M+H	147.076
N-Acy Glutamine 22:2	465.369	M+H	147.076
N-Acy Glutamine 22:1	467.384	M+H	147.076
N-Acy Glutamine 22:0	469.4	M+H	147.076
N-Acy Glutamine 24:6	485.337	M+H	147.076
N-Acy Glutamine 24:5	487.353	M+H	147.076
N-Acy Glutamine 24:4	489.369	M+H	147.076
N-Acy Glutamine 24:3	491.384	M+H	147.076
N-Acy Glutamine 24:2	493.4	M+H	147.076
N-Acy Glutamine 24:1	495.416	M+H	147.076
N-Acy Glutamine 24:0	497.431	M+H	147.076
N-Acy Glutamine 26:6	513.369	M+H	147.076
N-Acy Glutamine 26:5	515.384	M+H	147.076
N-Acy Glutamine 26:4	517.4	M+H	147.076
N-Acy Glutamine 26:3	519.416	M+H	147.076
N-Acy Glutamine 26:2	521.431	M+H	147.076
N-Acy Glutamine 26:1	523.447	M+H	147.076
N-Acy Glutamine 26:0	525.463	M+H	147.076
N-Acy Glutamate 12:1	328.212	M+H	148.06
N-Acy Glutamate 12:0	330.227	M+H	148.06
N-Acy Glutamate 14:1	356.243	M+H	148.06
N-Acy Glutamate 14:0	358.259	M+H	148.06
N-Acy Glutamate 16:2	382.259	M+H	148.06
N-Acy Glutamate 16:1	384.274	M+H	148.06
N-Acy Glutamate 16:0	386.29	M+H	148.06
N-Acy Glutamate 18:3	408.274	M+H	148.06
N-Acy Glutamate 18:2	410.29	M+H	148.06
N-Acy Glutamate 18:1	412.306	M+H	148.06
N-Acy Glutamate 18:0	414.321	M+H	148.06
N-Acy Glutamate 20:6	430.259	M+H	148.06
N-Acy Glutamate 20:5	432.274	M+H	148.06
N-Acy Glutamate 20:4	434.29	M+H	148.06
N-Acy Glutamate 20:3	436.306	M+H	148.06
N-Acy Glutamate 20:2	438.321	M+H	148.06
N-Acy Glutamate 20:1	440.337	M+H	148.06
N-Acy Glutamate 20:0	442.353	M+H	148.06
N-Acy Glutamate 22:6	458.29	M+H	148.06
N-Acy Glutamate 22:5	460.306	M+H	148.06
N-Acy Glutamate 22:4	462.321	M+H	148.06
N-Acy Glutamate 22:3	464.337	M+H	148.06
N-Acy Glutamate 22:2	466.353	M+H	148.06
N-Acy Glutamate 22:1	468.368	M+H	148.06
N-Acy Glutamate 22:0	470.384	M+H	148.06
N-Acy Glutamate 24:6	486.321	M+H	148.06
N-Acy Glutamate 24:5	488.337	M+H	148.06
N-Acy Glutamate 24:4	490.353	M+H	148.06
N-Acy Glutamate 24:3	492.368	M+H	148.06
N-Acy Glutamate 24:2	494.384	M+H	148.06
N-Acy Glutamate 24:1	496.4	M+H	148.06
N-Acy Glutamate 24:0	498.415	M+H	148.06
N-Acy Glutamate 26:6	514.353	M+H	148.06
N-Acy Glutamate 26:5	516.368	M+H	148.06
N-Acy Glutamate 26:4	518.384	M+H	148.06
N-Acy Glutamate 26:3	520.4	M+H	148.06
N-Acy Glutamate 26:2	522.415	M+H	148.06
N-Acy Glutamate 26:1	524.431	M+H	148.06
N-Acy Glutamate 26:0	526.447	M+H	148.06
N-Acy Glycine 12:1	256.191	M+H	76.0393
N-Acy Glycine 12:0	258.206	M+H	76.0393
N-Acy Glycine 14:1	284.222	M+H	76.0393
N-Acy Glycine 14:0	286.238	M+H	76.0393
N-Acy Glycine 16:2	310.238	M+H	76.0393
N-Acy Glycine 16:1	312.253	M+H	76.0393
N-Acy Glycine 16:0	314.269	M+H	76.0393
N-Acy Glycine 18:3	336.253	M+H	76.0393
N-Acy Glycine 18:2	338.269	M+H	76.0393
N-Acy Glycine 18:1	340.285	M+H	76.0393
N-Acy Glycine 18:0	342.3	M+H	76.0393
N-Acy Glycine 20:6	346.238	M+H	76.0393
N-Acy Glycine 20:5	360.253	M+H	76.0393
N-Acy Glycine 20:4	362.269	M+H	76.0393
N-Acy Glycine 20:3	364.285	M+H	76.0393
N-Acy Glycine 20:2	366.3	M+H	76.0393
N-Acy Glycine 20:1	368.316	M+H	76.0393
N-Acy Glycine 20:0	370.332	M+H	76.0393
N-Acy Glycine 22:6	374.269	M+H	76.0393
N-Acy Glycine 22:5	388.285	M+H	76.0393
N-Acy Glycine 22:4	390.3	M+H	76.0393
N-Acy Glycine 22:3	392.316	M+H	76.0393
N-Acy Glycine 22:2	394.332	M+H	76.0393
N-Acy Glycine 22:1	396.347	M+H	76.0393
N-Acy Glycine 22:0	398.363	M+H	76.0393
N-Acy Glycine 24:6	402.3	M+H	76.0393
N-Acy Glycine 24:5	416.316	M+H	76.0393
N-Acy Glycine 24:4	418.332	M+H	76.0393
N-Acy Glycine 24:3	420.347	M+H	76.0393
N-Acy Glycine 24:2	422.363	M+H	76.0393
N-Acy Glycine 24:1	424.379	M+H	76.0393
N-Acy Glycine 24:0	426.394	M+H	76.0393
N-Acy Glycine 26:6	430.332	M+H	76.0393
N-Acy Glycine 26:5	444.347	M+H	76.0393
N-Acy Glycine 26:4	446.363	M+H	76.0393
N-Acy Glycine 26:3	448.379	M+H	76.0393
N-Acy Glycine 26:2	450.394	M+H	76.0393
N-Acy Glycine 26:1	452.41	M+H	76.0393
N-Acy Glycine 26:0	454.425	M+H	76.0393
2-Alkyl Glyceryl ether 12:1	259.227	M+H	167.179
2-Alkyl Glyceryl ether 12:0	261.242	M+H	169.195
2-Alkyl Glyceryl ether 14:1	287.258	M+H	195.211
2-Alkyl Glyceryl ether 14:0	289.274	M+H	197.226
2-Alkyl Glyceryl ether 16:2	313.274	M+H	221.226
2-Alkyl Glyceryl ether 16:1	315.289	M+H	223.242
2-Alkyl Glyceryl ether 16:0	317.305	M+H	225.258
2-Alkyl Glyceryl ether 18:3	339.289	M+H	247.242
2-Alkyl Glyceryl ether 18:2	341.305	M+H	249.258
2-Alkyl Glyceryl ether 18:1	343.321	M+H	251.273
2-Alkyl Glyceryl ether 18:0	345.336	M+H	253.289
2-Alkyl Glyceryl ether 20:6	361.274	M+H	269.226
2-Alkyl Glyceryl ether 20:5	363.289	M+H	271.242
2-Alkyl Glyceryl ether 20:4	365.305	M+H	273.258
2-Alkyl Glyceryl ether 20:3	367.321	M+H	275.273
2-Alkyl Glyceryl ether 20:2	369.336	M+H	277.289
2-Alkyl Glyceryl ether 20:1	371.352	M+H	279.304
2-Alkyl Glyceryl ether 20:0	373.368	M+H	281.32
2-Alkyl Glyceryl ether 22:6	389.305	M+H	297.258
2-Alkyl Glyceryl ether 22:5	391.321	M+H	299.273
2-Alkyl Glyceryl ether 22:4	393.336	M+H	301.289
2-Alkyl Glyceryl ether 22:3	395.352	M+H	303.304
2-Alkyl Glyceryl ether 22:2	397.368	M+H	305.32
2-Alkyl Glyceryl ether 22:1	399.383	M+H	307.336
2-Alkyl Glyceryl ether 22:0	401.399	M+H	309.351
2-Alkyl Glyceryl ether 24:6	417.336	M+H	325.289
2-Alkyl Glyceryl ether 24:5	419.352	M+H	327.304
2-Alkyl Glyceryl ether 24:4	421.368	M+H	329.32
2-Alkyl Glyceryl ether 24:3	423.383	M+H	331.336
2-Alkyl Glyceryl ether 24:2	425.399	M+H	333.351
2-Alkyl Glyceryl ether 24:1	427.415	M+H	335.367
2-Alkyl Glyceryl ether 24:0	429.43	M+H	337.383
2-Alkyl Glyceryl ether 26:6	445.368	M+H	353.32
2-Alkyl Glyceryl ether 26:5	447.383	M+H	355.336
2-Alkyl Glyceryl ether 26:4	449.399	M+H	357.351
2-Alkyl Glyceryl ether 26:3	451.415	M+H	359.367
2-Alkyl Glyceryl ether 26:2	453.43	M+H	361.383
2-Alkyl Glyceryl ether 26:1	455.446	M+H	363.398
2-Alkyl Glyceryl ether 26:0	457.462	M+H	365.414
Acyl Glycerol 12:1	273.206	M+H	181.159
Acyl Glycerol 12:0	275.222	M+H	183.174
Acyl Glycerol 14:1	301.237	M+H	209.19
Acyl Glycerol 14:0	303.253	M+H	211.206
Acyl Glycerol 16:2	327.253	M+H	235.206
Acyl Glycerol 16:1	329.269	M+H	237.221
Acyl Glycerol 16:0	331.284	M+H	239.237
Acyl Glycerol 18:3	353.269	M+H	261.221
Acyl Glycerol 18:2	355.284	M+H	263.237
Acyl Glycerol 18:1	357.3	M+H	265.252
Acyl Glycerol 18:0	359.316	M+H	267.268
Acyl Glycerol 20:6	375.253	M+H	283.206
Acyl Glycerol 20:5	377.269	M+H	285.221
Acyl Glycerol 20:4	379.284	M+H	287.237
Acyl Glycerol 20:3	381.3	M+H	289.252
Acyl Glycerol 20:2	383.316	M+H	291.268
Acyl Glycerol 20:1	385.331	M+H	293.284
Acyl Glycerol 20:0	387.347	M+H	295.299
Acyl Glycerol 22:6	403.284	M+H	311.237
Acyl Glycerol 22:5	405.3	M+H	313.252
Acyl Glycerol 22:4	407.316	M+H	315.268
Acyl Glycerol 22:3	409.331	M+H	317.284
Acyl Glycerol 22:2	411.347	M+H	319.299
Acyl Glycerol 22:1	413.363	M+H	321.315
Acyl Glycerol 22:0	415.378	M+H	323.331
Acyl Glycerol 24:6	431.316	M+H	339.268
Acyl Glycerol 24:5	433.331	M+H	341.284
Acyl Glycerol 24:4	435.347	M+H	343.299
Acyl Glycerol 24:3	437.363	M+H	345.315
Acyl Glycerol 24:2	439.378	M+H	347.331
Acyl Glycerol 24:1	441.394	M+H	349.346
Acyl Glycerol 24:0	443.409	M+H	351.362
Acyl Glycerol 26:6	459.347	M+H	367.299
Acyl Glycerol 26:5	461.363	M+H	369.315
Acyl Glycerol 26:4	463.378	M+H	371.331
Acyl Glycerol 26:3	465.394	M+H	373.346
Acyl Glycerol 26:2	467.409	M+H	375.362
Acyl Glycerol 26:1	469.425	M+H	377.378
Acyl Glycerol 26:0	471.441	M+H	379.393
N-Acyl Guanine 12:1	332.208	M+H	152.057
N-Acyl Guanine 12:0	334.224	M+H	152.057
N-Acyl Guanine 14:1	360.239	M+H	152.057
N-Acyl Guanine 14:0	362.255	M+H	152.057
N-Acyl Guanine 16:2	386.255	M+H	152.057
N-Acyl Guanine 16:1	388.271	M+H	152.057
N-Acyl Guanine 16:0	390.286	M+H	152.057
N-Acyl Guanine 18:3	412.271	M+H	152.057
N-Acyl Guanine 18:2	414.286	M+H	152.057
N-Acyl Guanine 18:1	416.302	M+H	152.057
N-Acyl Guanine 18:0	418.318	M+H	152.057
N-Acyl Guanine 20:6	434.255	M+H	152.057
N-Acyl Guanine 20:5	436.271	M+H	152.057
N-Acyl Guanine 20:4	438.286	M+H	152.057
N-Acyl Guanine 20:3	440.302	M+H	152.057
N-Acyl Guanine 20:2	442.318	M+H	152.057
N-Acyl Guanine 20:1	444.333	M+H	152.057
N-Acyl Guanine 20:0	446.349	M+H	152.057
N-Acyl Guanine 22:6	462.286	M+H	152.057
N-Acyl Guanine 22:5	464.302	M+H	152.057
N-Acyl Guanine 22:4	466.318	M+H	152.057
N-Acyl Guanine 22:3	468.333	M+H	152.057
N-Acyl Guanine 22:2	470.349	M+H	152.057
N-Acyl Guanine 22:1	472.365	M+H	152.057
N-Acyl Guanine 22:0	474.38	M+H	152.057
N-Acyl Guanine 24:6	490.318	M+H	152.057
N-Acyl Guanine 24:5	492.333	M+H	152.057
N-Acyl Guanine 24:4	494.349	M+H	152.057
N-Acyl Guanine 24:3	496.365	M+H	152.057
N-Acyl Guanine 24:2	498.38	M+H	152.057
N-Acyl Guanine 24:1	500.396	M+H	152.057
N-Acyl Guanine 24:0	502.412	M+H	152.057
N-Acyl Guanine 26:6	518.349	M+H	152.057
N-Acyl Guanine 26:5	520.365	M+H	152.057
N-Acyl Guanine 26:4	522.38	M+H	152.057
N-Acyl Guanine 26:3	524.396	M+H	152.057
N-Acyl Guanine 26:2	526.412	M+H	152.057
N-Acyl Guanine 26:1	528.427	M+H	152.057
N-Acyl Guanine 26:0	530.443	M+H	152.057
N-Acyl Guanosine 12:1	464.25	M+H	284.099
N-Acyl Guanosine 12:0	466.266	M+H	284.099
N-Acyl Guanosine 14:1	492.282	M+H	284.099
N-Acyl Guanosine 14:0	494.297	M+H	284.099
N-Acyl Guanosine 16:2	518.297	M+H	284.099
N-Acyl Guanosine 16:1	520.313	M+H	284.099
N-Acyl Guanosine 16:0	522.329	M+H	284.099
N-Acyl Guanosine 18:3	544.313	M+H	284.099
N-Acyl Guanosine 18:2	546.329	M+H	284.099
N-Acyl Guanosine 18:1	548.344	M+H	284.099
N-Acyl Guanosine 18:0	550.36	M+H	284.099
N-Acyl Guanosine 20:6	566.297	M+H	284.099
N-Acyl Guanosine 20:5	568.313	M+H	284.099
N-Acyl Guanosine 20:4	570.329	M+H	284.099
N-Acyl Guanosine 20:3	572.344	M+H	284.099
N-Acyl Guanosine 20:2	574.36	M+H	284.099
N-Acyl Guanosine 20:1	576.376	M+H	284.099
N-Acyl Guanosine 20:0	578.391	M+H	284.099
N-Acyl Guanosine 22:6	594.329	M+H	284.099
N-Acyl Guanosine 22:5	596.344	M+H	284.099
N-Acyl Guanosine 22:4	598.36	M+H	284.099
N-Acyl Guanosine 22:3	600.376	M+H	284.099
N-Acyl Guanosine 22:2	602.391	M+H	284.099
N-Acyl Guanosine 22:1	604.407	M+H	284.099
N-Acyl Guanosine 22:0	606.423	M+H	284.099
N-Acyl Guanosine 24:6	622.36	M+H	284.099
N-Acyl Guanosine 24:5	624.376	M+H	284.099
N-Acyl Guanosine 24:4	626.391	M+H	284.099
N-Acyl Guanosine 24:3	628.407	M+H	284.099
N-Acyl Guanosine 24:2	630.423	M+H	284.099
N-Acyl Guanosine 24:1	632.438	M+H	284.099
N-Acyl Guanosine 24:0	634.454	M+H	284.099
N-Acyl Guanosine 26:6	650.391	M+H	284.099
N-Acyl Guanosine 26:5	652.407	M+H	284.099
N-Acyl Guanosine 26:4	654.423	M+H	284.099
N-Acyl Guanosine 26:3	656.438	M+H	284.099
N-Acyl Guanosine 26:2	658.454	M+H	284.099
N-Acyl Guanosine 26:1	660.469	M+H	284.099
N-Acyl Guanosine 26:0	662.485	M+H	284.099
O-Acyl Hexose 12:1	361.222	M+H	181.071
O-Acyl Hexose 12:0	363.238	M+H	181.071
O-Acyl Hexose 14:1	389.253	M+H	181.071
O-Acyl Hexose 14:0	391.269	M+H	181.071
O-Acyl Hexose 16:2	415.269	M+H	181.071
O-Acyl Hexose 16:1	417.285	M+H	181.071
O-Acyl Hexose 16:0	419.3	M+H	181.071
O-Acyl Hexose 18:3	441.285	M+H	181.071
O-Acyl Hexose 18:2	443.3	M+H	181.071
O-Acyl Hexose 18:1	445.316	M+H	181.071
O-Acyl Hexose 18:0	447.332	M+H	181.071
O-Acyl Hexose 20:6	463.269	M+H	181.071
O-Acyl Hexose 20:5	465.285	M+H	181.071
O-Acyl Hexose 20:4	467.3	M+H	181.071
O-Acyl Hexose 20:3	469.316	M+H	181.071
O-Acyl Hexose 20:2	471.332	M+H	181.071
O-Acyl Hexose 20:1	473.347	M+H	181.071
O-Acyl Hexose 20:0	475.363	M+H	181.071
O-Acyl Hexose 22:6	491.3	M+H	181.071
O-Acyl Hexose 22:5	493.316	M+H	181.071
O-Acyl Hexose 22:4	495.332	M+H	181.071
O-Acyl Hexose 22:3	497.347	M+H	181.071
O-Acyl Hexose 22:2	499.363	M+H	181.071
O-Acyl Hexose 22:1	501.379	M+H	181.071
O-Acyl Hexose 22:0	503.394	M+H	181.071
O-Acyl Hexose 24:6	519.332	M+H	181.071
O-Acyl Hexose 24:5	521.347	M+H	181.071
O-Acyl Hexose 24:4	523.363	M+H	181.071
O-Acyl Hexose 24:3	525.379	M+H	181.071
O-Acyl Hexose 24:2	527.394	M+H	181.071
O-Acyl Hexose 24:1	529.41	M+H	181.071
O-Acyl Hexose 24:0	531.426	M+H	181.071
O-Acyl Hexose 26:6	547.363	M+H	181.071
O-Acyl Hexose 26:5	549.379	M+H	181.071
O-Acyl Hexose 26:4	551.394	M+H	181.071
O-Acyl Hexose 26:3	553.41	M+H	181.071
O-Acyl Hexose 26:2	555.426	M+H	181.071
O-Acyl Hexose 26:1	557.441	M+H	181.071
O-Acyl Hexose 26:0	559.457	M+H	181.071
N-Acyl Histidine 12:1	336.228	M+H	139.05
N-Acyl Histidine 12:0	338.244	M+H	139.05
N-Acyl Histidine 14:1	364.259	M+H	139.05
N-Acyl Histidine 14:0	366.275	M+H	139.05
N-Acyl Histidine 16:2	390.275	M+H	139.05
N-Acyl Histidine 16:1	392.291	M+H	139.05
N-Acyl Histidine 16:0	394.306	M+H	139.05
N-Acyl Histidine 18:3	416.291	M+H	139.05
N-Acyl Histidine 18:2	418.306	M+H	139.05
N-Acyl Histidine 18:1	420.322	M+H	139.05
N-Acyl Histidine 18:0	422.338	M+H	139.05
N-Acyl Histidine 20:6	438.275	M+H	139.05
N-Acyl Histidine 20:5	440.291	M+H	139.05
N-Acyl Histidine 20:4	442.306	M+H	139.05
N-Acyl Histidine 20:3	444.322	M+H	139.05
N-Acyl Histidine 20:2	446.338	M+H	139.05
N-Acyl Histidine 20:1	448.353	M+H	139.05
N-Acyl Histidine 20:0	450.369	M+H	139.05
N-Acyl Histidine 22:6	466.306	M+H	139.05
N-Acyl Histidine 22:5	468.322	M+H	139.05
N-Acyl Histidine 22:4	470.338	M+H	139.05
N-Acyl Histidine 22:3	472.353	M+H	139.05
N-Acyl Histidine 22:2	474.369	M+H	139.05
N-Acyl Histidine 22:1	476.385	M+H	139.05
N-Acyl Histidine 22:0	478.4	M+H	139.05
N-Acyl Histidine 24:6	494.338	M+H	139.05
N-Acyl Histidine 24:5	496.353	M+H	139.05
N-Acyl Histidine 24:4	498.369	M+H	139.05
N-Acyl Histidine 24:3	500.385	M+H	139.05
N-Acyl Histidine 24:2	502.4	M+H	139.05
N-Acyl Histidine 24:1	504.416	M+H	139.05
N-Acyl Histidine 24:0	506.432	M+H	139.05
N-Acyl Histidine 26:6	522.369	M+H	139.05
N-Acyl Histidine 26:5	524.385	M+H	139.05
N-Acyl Histidine 26:4	526.4	M+H	139.05
N-Acyl Histidine 26:3	528.416	M+H	139.05
N-Acyl Histidine 26:2	530.432	M+H	139.05
N-Acyl Histidine 26:1	532.447	M+H	139.05
N-Acyl Histidine 26:0	534.463	M+H	139.05
N-Acyl Histamine 12:1	292.238	M+H	112.087
N-Acyl Histamine 12:0	294.254	M+H	112.087
N-Acyl Histamine 14:1	320.27	M+H	112.087
N-Acyl Histamine 14:0	322.285	M+H	112.087
N-Acyl Histamine 16:2	346.285	M+H	112.087
N-Acyl Histamine 16:1	348.301	M+H	112.087
N-Acyl Histamine 16:0	350.317	M+H	112.087
N-Acyl Histamine 18:3	372.301	M+H	112.087
N-Acyl Histamine 18:2	374.317	M+H	112.087
N-Acyl Histamine 18:1	376.332	M+H	112.087
N-Acyl Histamine 18:0	378.348	M+H	112.087
N-Acyl Histamine 20:6	394.285	M+H	112.087
N-Acyl Histamine 20:5	396.301	M+H	112.087
N-Acyl Histamine 20:4	398.317	M+H	112.087
N-Acyl Histamine 20:3	400.332	M+H	112.087
N-Acyl Histamine 20:2	402.348	M+H	112.087
N-Acyl Histamine 20:1	404.364	M+H	112.087
N-Acyl Histamine 20:0	406.379	M+H	112.087
N-Acyl Histamine 22:6	422.317	M+H	112.087
N-Acyl Histamine 22:5	424.332	M+H	112.087
N-Acyl Histamine 22:4	426.348	M+H	112.087
N-Acyl Histamine 22:3	428.364	M+H	112.087
N-Acyl Histamine 22:2	430.379	M+H	112.087
N-Acyl Histamine 22:1	432.395	M+H	112.087
N-Acyl Histamine 22:0	434.41	M+H	112.087
N-Acyl Histamine 24:6	450.348	M+H	112.087
N-Acyl Histamine 24:5	452.364	M+H	112.087
N-Acyl Histamine 24:4	454.379	M+H	112.087
N-Acyl Histamine 24:3	456.395	M+H	112.087
N-Acyl Histamine 24:2	458.41	M+H	112.087
N-Acyl Histamine 24:1	460.426	M+H	112.087
N-Acyl Histamine 24:0	462.442	M+H	112.087
N-Acyl Histamine 26:6	478.379	M+H	112.087
N-Acyl Histamine 26:5	480.395	M+H	112.087
N-Acyl Histamine 26:4	482.41	M+H	112.087
N-Acyl Histamine 26:3	484.426	M+H	112.087
N-Acyl Histamine 26:2	486.442	M+H	112.087
N-Acyl Histamine 26:1	488.457	M+H	112.087
N-Acyl Histamine 26:0	490.473	M+H	112.087
N-Acyl Leucine 12:1	312.253	M+H	132.102
N-Acyl Leucine 12:0	314.269	M+H	132.102
N-Acyl Leucine 14:1	340.285	M+H	132.102
N-Acyl Leucine 14:0	342.3	M+H	132.102
N-Acyl Leucine 16:2	366.3	M+H	132.102
N-Acyl Leucine 16:1	368.316	M+H	132.102
N-Acyl Leucine 16:0	370.332	M+H	132.102
N-Acyl Leucine 18:3	392.316	M+H	132.102
N-Acyl Leucine 18:2	394.332	M+H	132.102
N-Acyl Leucine 18:1	396.347	M+H	132.102
N-Acyl Leucine 18:0	398.363	M+H	132.102
N-Acyl Leucine 20:6	414.3	M+H	132.102
N-Acyl Leucine 20:5	416.316	M+H	132.102
N-Acyl Leucine 20:4	418.332	M+H	132.102
N-Acyl Leucine 20:3	420.347	M+H	132.102
N-Acyl Leucine 20:2	422.363	M+H	132.102
N-Acyl Leucine 20:1	424.379	M+H	132.102
N-Acyl Leucine 20:0	426.394	M+H	132.102
N-Acyl Leucine 22:6	442.332	M+H	132.102
N-Acyl Leucine 22:5	444.347	M+H	132.102
N-Acyl Leucine 22:4	446.363	M+H	132.102
N-Acyl Leucine 22:3	448.379	M+H	132.102
N-Acyl Leucine 22:2	450.394	M+H	132.102
N-Acyl Leucine 22:1	452.41	M+H	132.102
N-Acyl Leucine 22:0	454.425	M+H	132.102
N-Acyl Leucine 24:6	470.363	M+H	132.102
N-Acyl Leucine 24:5	472.379	M+H	132.102
N-Acyl Leucine 24:4	474.394	M+H	132.102
N-Acyl Leucine 24:3	476.41	M+H	132.102
N-Acyl Leucine 24:2	478.425	M+H	132.102
N-Acyl Leucine 24:1	480.441	M+H	132.102
N-Acyl Leucine 24:0	482.457	M+H	132.102
N-Acyl Leucine 26:6	498.394	M+H	132.102
N-Acyl Leucine 26:5	500.41	M+H	132.102
N-Acyl Leucine 26:4	502.425	M+H	132.102
N-Acyl Leucine 26:3	504.441	M+H	132.102
N-Acyl Leucine 26:2	506.457	M+H	132.102
N-Acyl Leucine 26:1	508.472	M+H	132.102
N-Acyl Leucine 26:0	510.488	M+H	132.102
N-Acyl Lysine 12:1	327.264	M+H	147.113
N-Acyl Lysine 12:0	329.28	M+H	147.113
N-Acyl Lysine 14:1	355.296	M+H	147.113
N-Acyl Lysine 14:0	357.311	M+H	147.113
N-Acyl Lysine 16:2	381.311	M+H	147.113
N-Acyl Lysine 16:1	383.327	M+H	147.113
N-Acyl Lysine 16:0	385.342	M+H	147.113
N-Acyl Lysine 18:3	407.327	M+H	147.113
N-Acyl Lysine 18:2	409.342	M+H	147.113
N-Acyl Lysine 18:1	411.358	M+H	147.113
N-Acyl Lysine 18:0	413.374	M+H	147.113
N-Acyl Lysine 20:6	429.311	M+H	147.113
N-Acyl Lysine 20:5	431.327	M+H	147.113
N-Acyl Lysine 20:4	433.342	M+H	147.113
N-Acyl Lysine 20:3	435.358	M+H	147.113
N-Acyl Lysine 20:2	437.374	M+H	147.113
N-Acyl Lysine 20:1	439.389	M+H	147.113
N-Acyl Lysine 20:0	441.405	M+H	147.113
N-Acyl Lysine 22:6	457.342	M+H	147.113
N-Acyl Lysine 22:5	459.358	M+H	147.113
N-Acyl Lysine 22:4	461.374	M+H	147.113
N-Acyl Lysine 22:3	463.389	M+H	147.113
N-Acyl Lysine 22:2	465.405	M+H	147.113
N-Acyl Lysine 22:1	467.421	M+H	147.113
N-Acyl Lysine 22:0	469.436	M+H	147.113
N-Acyl Lysine 24:6	485.374	M+H	147.113
N-Acyl Lysine 24:5	487.389	M+H	147.113
N-Acyl Lysine 24:4	489.405	M+H	147.113
N-Acyl Lysine 24:3	491.421	M+H	147.113
N-Acyl Lysine 24:2	493.436	M+H	147.113
N-Acyl Lysine 24:1	495.452	M+H	147.113
N-Acyl Lysine 24:0	497.468	M+H	147.113
N-Acyl Lysine 26:6	513.405	M+H	147.113
N-Acyl Lysine 26:5	515.421	M+H	147.113
N-Acyl Lysine 26:4	517.436	M+H	147.113
N-Acyl Lysine 26:3	519.452	M+H	147.113
N-Acyl Lysine 26:2	521.468	M+H	147.113
N-Acyl Lysine 26:1	523.483	M+H	147.113
N-Acyl Lysine 26:0	525.499	M+H	147.113
N-Acyl 5-Methyluridine 12:1	439.244	M+H	259.092
N-Acyl 5-Methyluridine 12:0	441.26	M+H	259.092
N-Acyl 5-Methyluridine 14:1	467.275	M+H	259.092
N-Acyl 5-Methyluridine 14:0	469.291	M+H	259.092
N-Acyl 5-Methyluridine 16:2	493.291	M+H	259.092
N-Acyl 5-Methyluridine 16:1	495.306	M+H	259.092
N-Acyl 5-Methyluridine 16:0	497.322	M+H	259.092
N-Acyl 5-Methyluridine 18:3	519.306	M+H	259.092
N-Acyl 5-Methyluridine 18:2	521.322	M+H	259.092
N-Acyl 5-Methyluridine 18:1	523.338	M+H	259.092
N-Acyl 5-Methyluridine 18:0	525.353	M+H	259.092
N-Acyl 5-Methyluridine 20:6	541.291	M+H	259.092
N-Acyl 5-Methyluridine 20:5	543.306	M+H	259.092
N-Acyl 5-Methyluridine 20:4	545.322	M+H	259.092
N-Acyl 5-Methyluridine 20:3	547.338	M+H	259.092
N-Acyl 5-Methyluridine 20:2	549.353	M+H	259.092
N-Acyl 5-Methyluridine 20:1	551.369	M+H	259.092
N-Acyl 5-Methyluridine 20:0	553.385	M+H	259.092
N-Acyl 5-Methyluridine 22:6	569.322	M+H	259.092
N-Acyl 5-Methyluridine 22:5	571.338	M+H	259.092
N-Acyl 5-Methyluridine 22:4	573.353	M+H	259.092
N-Acyl 5-Methyluridine 22:3	575.369	M+H	259.092
N-Acyl 5-Methyluridine 22:2	577.385	M+H	259.092
N-Acyl 5-Methyluridine 22:1	579.4	M+H	259.092
N-Acyl 5-Methyluridine 22:0	581.416	M+H	259.092
N-Acyl 5-Methyluridine 24:6	597.353	M+H	259.092
N-Acyl 5-Methyluridine 24:5	599.369	M+H	259.092
N-Acyl 5-Methyluridine 24:4	601.385	M+H	259.092
N-Acyl 5-Methyluridine 24:3	603.4	M+H	259.092
N-Acyl 5-Methyluridine 24:2	605.416	M+H	259.092
N-Acyl 5-Methyluridine 24:1	607.432	M+H	259.092
N-Acyl 5-Methyluridine 24:0	609.447	M+H	259.092
N-Acyl 5-Methyluridine 26:6	625.385	M+H	259.092
N-Acyl 5-Methyluridine 26:5	627.4	M+H	259.092
N-Acyl 5-Methyluridine 26:4	629.416	M+H	259.092
N-Acyl 5-Methyluridine 26:3	631.432	M+H	259.092
N-Acyl 5-Methyluridine 26:2	633.447	M+H	259.092
N-Acyl 5-Methyluridine 26:1	635.463	M+H	259.092
N-Acyl 5-Methyluridine 26:0	637.479	M+H	259.092
N-Acyl Methionine 12:2	328.194	M+H	150.058
N-Acyl Methionine 12:1	330.21	M+H	150.058
N-Acyl Methionine 12:0	332.225	M+H	150.058
N-Acyl Methionine 14:2	356.225	M+H	150.058
N-Acyl Methionine 14:1	358.241	M+H	150.058
N-Acyl Methionine 14:0	360.257	M+H	150.058
N-Acyl Methionine 16:2	384.257	M+H	150.058
N-Acyl Methionine 16:1	386.272	M+H	150.058
N-Acyl Methionine 16:0	388.288	M+H	150.058
N-Acyl Methionine 18:3	410.272	M+H	150.058
N-Acyl Methionine 18:2	412.288	M+H	150.058
N-Acyl Methionine 18:1	414.304	M+H	150.058
N-Acyl Methionine 18:0	416.319	M+H	150.058
N-Acyl Methionine 20:6	432.257	M+H	150.058
N-Acyl Methionine 20:5	434.272	M+H	150.058
N-Acyl Methionine 20:4	436.288	M+H	150.058
N-Acyl Methionine 20:3	438.304	M+H	150.058
N-Acyl Methionine 20:2	440.319	M+H	150.058
N-Acyl Methionine 20:1	442.335	M+H	150.058
N-Acyl Methionine 20:0	444.351	M+H	150.058
N-Acyl Methionine 22:6	460.288	M+H	150.058
N-Acyl Methionine 22:5	462.304	M+H	150.058
N-Acyl Methionine 22:4	464.319	M+H	150.058
N-Acyl Methionine 22:3	466.335	M+H	150.058
N-Acyl Methionine 22:2	468.351	M+H	150.058
N-Acyl Methionine 22:1	470.366	M+H	150.058
N-Acyl Methionine 22:0	472.382	M+H	150.058
N-Acyl Methionine 24:6	488.319	M+H	150.058
N-Acyl Methionine 24:5	490.335	M+H	150.058
N-Acyl Methionine 24:4	492.351	M+H	150.058
N-Acyl Methionine 24:3	494.366	M+H	150.058
N-Acyl Methionine 24:2	496.382	M+H	150.058
N-Acyl Methionine 24:1	498.398	M+H	150.058
N-Acyl Methionine 24:0	500.413	M+H	150.058
N-Acyl Methionine 26:6	516.351	M+H	150.058
N-Acyl Methionine 26:5	518.366	M+H	150.058
N-Acyl Methionine 26:4	520.382	M+H	150.058
N-Acyl Methionine 26:3	522.398	M+H	150.058
N-Acyl Methionine 26:2	524.413	M+H	150.058
N-Acyl Methionine 26:1	526.429	M+H	150.058
N-Acyl Methionine 26:0	528.444	M+H	150.058
N-Acyl monoMethyl Ethanolamine 12:1	256.227	M+H	76.0757
N-Acyl monoMethyl Ethanolamine 12:0	258.243	M+H	76.0757
N-Acyl monoMethyl Ethanolamine 14:1	284.258	M+H	76.0757
N-Acyl monoMethyl Ethanolamine 14:0	286.274	M+H	76.0757
N-Acyl monoMethyl Ethanolamine 16:2	310.274	M+H	76.0757
N-Acyl monoMethyl Ethanolamine 16:1	312.29	M+H	76.0757
N-Acyl monoMethyl Ethanolamine 16:0	314.305	M+H	76.0757
N-Acyl monoMethyl Ethanolamine 18:3	336.29	M+H	76.0757
N-Acyl monoMethyl Ethanolamine 18:2	338.305	M+H	76.0757
N-Acyl monoMethyl Ethanolamine 18:1	340.321	M+H	76.0757
N-Acyl monoMethyl Ethanolamine 18:0	342.337	M+H	76.0757
N-Acyl monoMethyl Ethanolamine 20:6	358.274	M+H	76.0757
N-Acyl monoMethyl Ethanolamine 20:5	360.29	M+H	76.0757
N-Acyl monoMethyl Ethanolamine 20:4	362.305	M+H	76.0757
N-Acyl monoMethyl Ethanolamine 20:3	364.321	M+H	76.0757
N-Acyl monoMethyl Ethanolamine 20:2	366.337	M+H	76.0757
N-Acyl monoMethyl Ethanolamine 20:1	368.352	M+H	76.0757
N-Acyl monoMethyl Ethanolamine 20:0	370.368	M+H	76.0757
N-Acyl monoMethyl Ethanolamine 22:6	386.305	M+H	76.0757
N-Acyl monoMethyl Ethanolamine 22:5	388.321	M+H	76.0757
N-Acyl monoMethyl Ethanolamine 22:4	390.337	M+H	76.0757
N-Acyl monoMethyl Ethanolamine 22:3	392.352	M+H	76.0757
N-Acyl monoMethyl Ethanolamine 22:2	394.368	M+H	76.0757
N-Acyl monoMethyl Ethanolamine 22:1	396.384	M+H	76.0757
N-Acyl monoMethyl Ethanolamine 22:0	398.399	M+H	76.0757
N-Acyl monoMethyl Ethanolamine 24:6	414.337	M+H	76.0757
N-Acyl monoMethyl Ethanolamine 24:5	416.352	M+H	76.0757
N-Acyl monoMethyl Ethanolamine 24:4	418.368	M+H	76.0757
N-Acyl monoMethyl Ethanolamine 24:3	420.384	M+H	76.0757
N-Acyl monoMethyl Ethanolamine 24:2	422.399	M+H	76.0757
N-Acyl monoMethyl Ethanolamine 24:1	424.415	M+H	76.0757
N-Acyl monoMethyl Ethanolamine 24:0	426.431	M+H	76.0757
N-Acyl monoMethyl Ethanolamine 26:6	442.368	M+H	76.0757
N-Acyl monoMethyl Ethanolamine 26:5	444.384	M+H	76.0757
N-Acyl monoMethyl Ethanolamine 26:4	446.399	M+H	76.0757
N-Acyl monoMethyl Ethanolamine 26:3	448.415	M+H	76.0757
N-Acyl monoMethyl Ethanolamine 26:2	450.431	M+H	76.0757
N-Acyl monoMethyl Ethanolamine 26:1	452.446	M+H	76.0757
N-Acyl monoMethyl Ethanolamine 26:0	454.462	M+H	76.0757
N-Acyl Noradrenaline 12:1	350.233	M+H	170.081
N-Acyl Noradrenaline 12:0	352.248	M+H	170.081
N-Acyl Noradrenaline 14:1	378.264	M+H	170.081
N-Acyl Noradrenaline 14:0	380.28	M+H	170.081
N-Acyl Noradrenaline 16:2	404.28	M+H	170.081
N-Acyl Noradrenaline 16:1	406.295	M+H	170.081
N-Acyl Noradrenaline 16:0	408.311	M+H	170.081
N-Acyl Noradrenaline 18:3	430.295	M+H	170.081
N-Acyl Noradrenaline 18:2	432.311	M+H	170.081
N-Acyl Noradrenaline 18:1	434.326	M+H	170.081
N-Acyl Noradrenaline 18:0	436.342	M+H	170.081
N-Acyl Noradrenaline 20:6	452.28	M+H	170.081
N-Acyl Noradrenaline 20:5	454.295	M+H	170.081
N-Acyl Noradrenaline 20:4	456.311	M+H	170.081
N-Acyl Noradrenaline 20:3	458.326	M+H	170.081
N-Acyl Noradrenaline 20:2	460.342	M+H	170.081
N-Acyl Noradrenaline 20:1	462.358	M+H	170.081
N-Acyl Noradrenaline 20:0	464.373	M+H	170.081
N-Acyl Noradrenaline 22:6	480.311	M+H	170.081
N-Acyl Noradrenaline 22:5	482.326	M+H	170.081
N-Acyl Noradrenaline 22:4	484.342	M+H	170.081
N-Acyl Noradrenaline 22:3	486.358	M+H	170.081
N-Acyl Noradrenaline 22:2	488.373	M+H	170.081
N-Acyl Noradrenaline 22:1	490.389	M+H	170.081
N-Acyl Noradrenaline 22:0	492.405	M+H	170.081
N-Acyl Noradrenaline 24:6	508.342	M+H	170.081
N-Acyl Noradrenaline 24:5	510.358	M+H	170.081
N-Acyl Noradrenaline 24:4	512.373	M+H	170.081
N-Acyl Noradrenaline 24:3	514.389	M+H	170.081
N-Acyl Noradrenaline 24:2	516.405	M+H	170.081
N-Acyl Noradrenaline 24:1	518.42	M+H	170.081
N-Acyl Noradrenaline 24:0	520.436	M+H	170.081
N-Acyl Noradrenaline 26:6	536.373	M+H	170.081
N-Acyl Noradrenaline 26:5	538.389	M+H	170.081
N-Acyl Noradrenaline 26:4	540.405	M+H	170.081
N-Acyl Noradrenaline 26:3	542.42	M+H	170.081
N-Acyl Noradrenaline 26:2	544.436	M+H	170.081
N-Acyl Noradrenaline 26:1	546.452	M+H	170.081
N-Acyl Noradrenaline 26:0	548.467	M+H	170.081
O-Acyl Phosphate 12:1	279.136	M+H	98.9842
O-Acyl Phosphate 12:0	281.151	M+H	98.9842
O-Acyl Phosphate 14:1	307.167	M+H	98.9842
O-Acyl Phosphate 14:0	309.183	M+H	98.9842
O-Acyl Phosphate 16:2	333.183	M+H	98.9842
O-Acyl Phosphate 16:1	335.198	M+H	98.9842
O-Acyl Phosphate 16:0	337.214	M+H	98.9842
O-Acyl Phosphate 18:3	359.198	M+H	98.9842
O-Acyl Phosphate 18:2	361.214	M+H	98.9842
O-Acyl Phosphate 18:1	363.229	M+H	98.9842
O-Acyl Phosphate 18:0	365.245	M+H	98.9842
O-Acyl Phosphate 20:6	381.183	M+H	98.9842
O-Acyl Phosphate 20:5	383.198	M+H	98.9842
O-Acyl Phosphate 20:4	385.214	M+H	98.9842
O-Acyl Phosphate 20:3	387.229	M+H	98.9842
O-Acyl Phosphate 20:2	389.245	M+H	98.9842
O-Acyl Phosphate 20:1	391.261	M+H	98.9842
O-Acyl Phosphate 20:0	393.276	M+H	98.9842
O-Acyl Phosphate 22:6	409.214	M+H	98.9842
O-Acyl Phosphate 22:5	411.229	M+H	98.9842
O-Acyl Phosphate 22:4	413.245	M+H	98.9842
O-Acyl Phosphate 22:3	415.261	M+H	98.9842
O-Acyl Phosphate 22:2	417.276	M+H	98.9842
O-Acyl Phosphate 22:1	419.292	M+H	98.9842
O-Acyl Phosphate 22:0	421.308	M+H	98.9842
O-Acyl Phosphate 24:6	437.245	M+H	98.9842
O-Acyl Phosphate 24:5	439.261	M+H	98.9842
O-Acyl Phosphate 24:4	441.276	M+H	98.9842
O-Acyl Phosphate 24:3	443.292	M+H	98.9842
O-Acyl Phosphate 24:2	445.308	M+H	98.9842
O-Acyl Phosphate 24:1	447.323	M+H	98.9842
O-Acyl Phosphate 24:0	449.339	M+H	98.9842
O-Acyl Phosphate 26:6	465.276	M+H	98.9842
O-Acyl Phosphate 26:5	467.292	M+H	98.9842
O-Acyl Phosphate 26:4	469.308	M+H	98.9842
O-Acyl Phosphate 26:3	471.323	M+H	98.9842
O-Acyl Phosphate 26:2	473.339	M+H	98.9842
O-Acyl Phosphate 26:1	475.355	M+H	98.9842
O-Acyl Phosphate 26:0	477.37	M+H	98.9842
N-Acyl Phenylalanine 12:1	346.238	M+H	166.086
N-Acyl Phenylalanine 12:0	348.253	M+H	166.086
N-Acyl Phenylalanine 14:1	374.269	M+H	166.086
N-Acyl Phenylalanine 14:0	376.285	M+H	166.086
N-Acyl Phenylalanine 16:2	400.285	M+H	166.086
N-Acyl Phenylalanine 16:1	402.3	M+H	166.086
N-Acyl Phenylalanine 16:0	404.316	M+H	166.086
N-Acyl Phenylalanine 18:3	426.3	M+H	166.086
N-Acyl Phenylalanine 18:2	428.316	M+H	166.086
N-Acyl Phenylalanine 18:1	430.332	M+H	166.086
N-Acyl Phenylalanine 18:0	432.347	M+H	166.086
N-Acyl Phenylalanine 20:6	448.285	M+H	166.086
N-Acyl Phenylalanine 20:5	450.3	M+H	166.086
N-Acyl Phenylalanine 20:4	452.316	M+H	166.086
N-Acyl Phenylalanine 20:3	454.332	M+H	166.086
N-Acyl Phenylalanine 20:2	456.347	M+H	166.086
N-Acyl Phenylalanine 20:1	458.363	M+H	166.086
N-Acyl Phenylalanine 20:0	460.379	M+H	166.086
N-Acyl Phenylalanine 22:6	476.316	M+H	166.086
N-Acyl Phenylalanine 22:5	478.332	M+H	166.086
N-Acyl Phenylalanine 22:4	480.347	M+H	166.086
N-Acyl Phenylalanine 22:3	482.363	M+H	166.086
N-Acyl Phenylalanine 22:2	484.379	M+H	166.086
N-Acyl Phenylalanine 22:1	486.394	M+H	166.086
N-Acyl Phenylalanine 22:0	488.41	M+H	166.086
N-Acyl Phenylalanine 24:6	504.347	M+H	166.086
N-Acyl Phenylalanine 24:5	506.363	M+H	166.086
N-Acyl Phenylalanine 24:4	508.379	M+H	166.086
N-Acyl Phenylalanine 24:3	510.394	M+H	166.086
N-Acyl Phenylalanine 24:2	512.41	M+H	166.086
N-Acyl Phenylalanine 24:1	514.425	M+H	166.086
N-Acyl Phenylalanine 24:0	516.441	M+H	166.086
N-Acyl Phenylalanine 26:6	532.379	M+H	166.086
N-Acyl Phenylalanine 26:5	534.394	M+H	166.086
N-Acyl Phenylalanine 26:4	536.41	M+H	166.086
N-Acyl Phenylalanine 26:3	538.425	M+H	166.086
N-Acyl Phenylalanine 26:2	540.441	M+H	166.086
N-Acyl Phenylalanine 26:1	542.457	M+H	166.086
N-Acyl Phenylalanine 26:0	544.472	M+H	166.086
N-Acyl Proline 12:1	296.222	M+H	116.071
N-Acyl Proline 12:0	298.238	M+H	116.071
N-Acyl Proline 14:1	324.253	M+H	116.071
N-Acyl Proline 14:0	326.269	M+H	116.071
N-Acyl Proline 16:2	350.269	M+H	116.071
N-Acyl Proline 16:1	352.285	M+H	116.071
N-Acyl Proline 16:0	354.3	M+H	116.071
N-Acyl Proline 18:3	376.285	M+H	116.071
N-Acyl Proline 18:2	378.3	M+H	116.071
N-Acyl Proline 18:1	380.316	M+H	116.071
N-Acyl Proline 18:0	382.332	M+H	116.071
N-Acyl Proline 20:6	398.269	M+H	116.071
N-Acyl Proline 20:5	400.285	M+H	116.071
N-Acyl Proline 20:4	402.3	M+H	116.071
N-Acyl Proline 20:3	404.316	M+H	116.071
N-Acyl Proline 20:2	406.332	M+H	116.071
N-Acyl Proline 20:1	408.347	M+H	116.071
N-Acyl Proline 20:0	410.363	M+H	116.071
N-Acyl Proline 22:6	426.3	M+H	116.071
N-Acyl Proline 22:5	428.316	M+H	116.071
N-Acyl Proline 22:4	430.332	M+H	116.071
N-Acyl Proline 22:3	432.347	M+H	116.071
N-Acyl Proline 22:2	434.363	M+H	116.071
N-Acyl Proline 22:1	436.379	M+H	116.071
N-Acyl Proline 22:0	438.394	M+H	116.071
N-Acyl Proline 24:6	454.332	M+H	116.071
N-Acyl Proline 24:5	456.347	M+H	116.071
N-Acyl Proline 24:4	458.363	M+H	116.071
N-Acyl Proline 24:3	460.379	M+H	116.071
N-Acyl Proline 24:2	462.394	M+H	116.071
N-Acyl Proline 24:1	464.41	M+H	116.071
N-Acyl Proline 24:0	466.425	M+H	116.071
N-Acyl Proline 26:6	482.363	M+H	116.071
N-Acyl Proline 26:5	484.379	M+H	116.071
N-Acyl Proline 26:4	486.394	M+H	116.071
N-Acyl Proline 26:3	488.41	M+H	116.071
N-Acyl Proline 26:2	490.425	M+H	116.071
N-Acyl Proline 26:1	492.441	M+H	116.071
N-Acyl Proline 26:0	494.457	M+H	116.071
N-Acyl Serine 12:1	286.201	M+H	106.05
N-Acyl Serine 12:0	288.217	M+H	106.05
N-Acyl Serine 14:1	314.233	M+H	106.05
N-Acyl Serine 14:0	316.248	M+H	106.05
N-Acyl Serine 16:2	340.248	M+H	106.05
N-Acyl Serine 16:1	342.264	M+H	106.05
N-Acyl Serine 16:0	344.28	M+H	106.05
N-Acyl Serine 18:3	366.264	M+H	106.05
N-Acyl Serine 18:2	368.28	M+H	106.05
N-Acyl Serine 18:1	370.295	M+H	106.05
N-Acyl Serine 18:0	372.311	M+H	106.05
N-Acyl Serine 20:6	388.248	M+H	106.05
N-Acyl Serine 20:5	390.264	M+H	106.05
N-Acyl Serine 20:4	392.28	M+H	106.05
N-Acyl Serine 20:3	394.295	M+H	106.05
N-Acyl Serine 20:2	396.311	M+H	106.05
N-Acyl Serine 20:1	398.326	M+H	106.05
N-Acyl Serine 20:0	400.342	M+H	106.05
N-Acyl Serine 22:6	416.28	M+H	106.05
N-Acyl Serine 22:5	418.295	M+H	106.05
N-Acyl Serine 22:4	420.311	M+H	106.05
N-Acyl Serine 22:3	422.326	M+H	106.05
N-Acyl Serine 22:2	424.342	M+H	106.05
N-Acyl Serine 22:1	426.358	M+H	106.05
N-Acyl Serine 22:0	428.373	M+H	106.05
N-Acyl Serine 24:6	444.311	M+H	106.05
N-Acyl Serine 24:5	446.326	M+H	106.05
N-Acyl Serine 24:4	448.342	M+H	106.05
N-Acyl Serine 24:3	450.358	M+H	106.05
N-Acyl Serine 24:2	452.373	M+H	106.05
N-Acyl Serine 24:1	454.389	M+H	106.05
N-Acyl Serine 24:0	456.405	M+H	106.05
N-Acyl Serine 26:6	472.342	M+H	106.05
N-Acyl Serine 26:5	474.358	M+H	106.05
N-Acyl Serine 26:4	476.373	M+H	106.05
N-Acyl Serine 26:3	478.389	M+H	106.05
N-Acyl Serine 26:2	480.405	M+H	106.05
N-Acyl Serine 26:1	482.42	M+H	106.05
N-Acyl Serine 26:0	484.436	M+H	106.05
N-Acyl Serotonine 12:1	357.254	M+H	177.102
N-Acyl Serotonine 12:0	359.269	M+H	177.102
N-Acyl Serotonine 14:1	385.285	M+H	177.102
N-Acyl Serotonine 14:0	387.301	M+H	177.102
N-Acyl Serotonine 16:2	411.301	M+H	177.102
N-Acyl Serotonine 16:1	413.316	M+H	177.102
N-Acyl Serotonine 16:0	415.332	M+H	177.102
N-Acyl Serotonine 18:3	437.316	M+H	177.102
N-Acyl Serotonine 18:2	439.332	M+H	177.102
N-Acyl Serotonine 18:1	441.348	M+H	177.102
N-Acyl Serotonine 18:0	443.363	M+H	177.102
N-Acyl Serotonine 20:6	459.301	M+H	177.102
N-Acyl Serotonine 20:5	461.316	M+H	177.102
N-Acyl Serotonine 20:4	463.332	M+H	177.102
N-Acyl Serotonine 20:3	465.348	M+H	177.102
N-Acyl Serotonine 20:2	467.363	M+H	177.102
N-Acyl Serotonine 20:1	469.379	M+H	177.102
N-Acyl Serotonine 20:0	471.395	M+H	177.102
N-Acyl Serotonine 22:6	487.332	M+H	177.102
N-Acyl Serotonine 22:5	489.348	M+H	177.102
N-Acyl Serotonine 22:4	491.363	M+H	177.102
N-Acyl Serotonine 22:3	493.379	M+H	177.102
N-Acyl Serotonine 22:2	495.395	M+H	177.102
N-Acyl Serotonine 22:1	497.41	M+H	177.102
N-Acyl Serotonine 22:0	499.426	M+H	177.102
N-Acyl Serotonine 24:6	515.363	M+H	177.102
N-Acyl Serotonine 24:5	517.379	M+H	177.102
N-Acyl Serotonine 24:4	519.395	M+H	177.102
N-Acyl Serotonine 24:3	521.41	M+H	177.102
N-Acyl Serotonine 24:2	523.426	M+H	177.102
N-Acyl Serotonine 24:1	525.441	M+H	177.102
N-Acyl Serotonine 24:0	527.457	M+H	177.102
N-Acyl Serotonine 26:6	543.395	M+H	177.102
N-Acyl Serotonine 26:5	545.41	M+H	177.102
N-Acyl Serotonine 26:4	547.426	M+H	177.102
N-Acyl Serotonine 26:3	549.441	M+H	177.102
N-Acyl Serotonine 26:2	551.457	M+H	177.102
N-Acyl Serotonine 26:1	553.473	M+H	177.102
N-Acyl Serotonine 26:0	555.488	M+H	177.102
O-Acyl Sulfatide 12:1	441.179	M+H	98.9747
O-Acyl Sulfatide 12:0	443.195	M+H	98.9747
O-Acyl Sulfatide 14:1	469.21	M+H	98.9747
O-Acyl Sulfatide 14:0	471.226	M+H	98.9747
O-Acyl Sulfatide 16:2	495.226	M+H	98.9747
O-Acyl Sulfatide 16:1	497.241	M+H	98.9747
O-Acyl Sulfatide 16:0	499.257	M+H	98.9747
O-Acyl Sulfatide 18:3	521.241	M+H	98.9747
O-Acyl Sulfatide 18:2	523.257	M+H	98.9747
O-Acyl Sulfatide 18:1	525.273	M+H	98.9747
O-Acyl Sulfatide 18:0	527.288	M+H	98.9747
O-Acyl Sulfatide 20:6	543.226	M+H	98.9747
O-Acyl Sulfatide 20:5	545.241	M+H	98.9747
O-Acyl Sulfatide 20:4	547.257	M+H	98.9747
O-Acyl Sulfatide 20:3	549.273	M+H	98.9747
O-Acyl Sulfatide 20:2	551.288	M+H	98.9747
O-Acyl Sulfatide 20:1	553.304	M+H	98.9747
O-Acyl Sulfatide 20:0	555.32	M+H	98.9747
O-Acyl Sulfatide 22:6	571.257	M+H	98.9747
O-Acyl Sulfatide 22:5	573.273	M+H	98.9747
O-Acyl Sulfatide 22:4	575.288	M+H	98.9747
O-Acyl Sulfatide 22:3	577.304	M+H	98.9747
O-Acyl Sulfatide 22:2	579.32	M+H	98.9747
O-Acyl Sulfatide 22:1	581.335	M+H	98.9747
O-Acyl Sulfatide 22:0	583.351	M+H	98.9747
O-Acyl Sulfatide 24:6	599.288	M+H	98.9747
O-Acyl Sulfatide 24:5	601.304	M+H	98.9747
O-Acyl Sulfatide 24:4	603.32	M+H	98.9747
O-Acyl Sulfatide 24:3	605.335	M+H	98.9747
O-Acyl Sulfatide 24:2	607.351	M+H	98.9747
O-Acyl Sulfatide 24:1	609.367	M+H	98.9747
O-Acyl Sulfatide 24:0	611.382	M+H	98.9747
O-Acyl Sulfatide 26:6	627.32	M+H	98.9747
O-Acyl Sulfatide 26:5	629.335	M+H	98.9747
O-Acyl Sulfatide 26:4	631.351	M+H	98.9747
O-Acyl Sulfatide 26:3	633.367	M+H	98.9747
O-Acyl Sulfatide 26:2	635.382	M+H	98.9747
O-Acyl Sulfatide 26:1	637.398	M+H	98.9747
O-Acyl Sulfatide 26:0	639.414	M+H	98.9747
O-Acyl Sulfate 12:1	279.126	M+H	98.9747
O-Acyl Sulfate 12:0	281.142	M+H	98.9747
O-Acyl Sulfate 14:1	307.157	M+H	98.9747
O-Acyl Sulfate 14:0	309.173	M+H	98.9747
O-Acyl Sulfate 16:2	333.173	M+H	98.9747
O-Acyl Sulfate 16:1	335.189	M+H	98.9747
O-Acyl Sulfate 16:0	337.204	M+H	98.9747
O-Acyl Sulfate 18:3	359.189	M+H	98.9747
O-Acyl Sulfate 18:2	361.204	M+H	98.9747
O-Acyl Sulfate 18:1	363.22	M+H	98.9747
O-Acyl Sulfate 18:0	365.236	M+H	98.9747
O-Acyl Sulfate 20:6	381.173	M+H	98.9747
O-Acyl Sulfate 20:5	383.189	M+H	98.9747
O-Acyl Sulfate 20:4	385.204	M+H	98.9747
O-Acyl Sulfate 20:3	387.22	M+H	98.9747
O-Acyl Sulfate 20:2	389.236	M+H	98.9747
O-Acyl Sulfate 20:1	391.251	M+H	98.9747
O-Acyl Sulfate 20:0	393.267	M+H	98.9747
O-Acyl Sulfate 22:6	409.204	M+H	98.9747
O-Acyl Sulfate 22:5	411.22	M+H	98.9747
O-Acyl Sulfate 22:4	413.236	M+H	98.9747
O-Acyl Sulfate 22:3	415.251	M+H	98.9747
O-Acyl Sulfate 22:2	417.267	M+H	98.9747
O-Acyl Sulfate 22:1	419.283	M+H	98.9747
O-Acyl Sulfate 22:0	421.298	M+H	98.9747
O-Acyl Sulfate 24:6	437.236	M+H	98.9747
O-Acyl Sulfate 24:5	439.251	M+H	98.9747
O-Acyl Sulfate 24:4	441.267	M+H	98.9747
O-Acyl Sulfate 24:3	443.283	M+H	98.9747
O-Acyl Sulfate 24:2	445.298	M+H	98.9747
O-Acyl Sulfate 24:1	447.314	M+H	98.9747
O-Acyl Sulfate 24:0	449.33	M+H	98.9747
O-Acyl Sulfate 26:6	465.267	M+H	98.9747
O-Acyl Sulfate 26:5	467.283	M+H	98.9747
O-Acyl Sulfate 26:4	469.298	M+H	98.9747
O-Acyl Sulfate 26:3	471.314	M+H	98.9747
O-Acyl Sulfate 26:2	473.33	M+H	98.9747
O-Acyl Sulfate 26:1	475.345	M+H	98.9747
O-Acyl Sulfate 26:0	477.361	M+H	98.9747
N-Acyl Taurine 12:1	306.173	M+H	126.022
N-Acyl Taurine 12:0	308.189	M+H	126.022
N-Acyl Taurine 14:1	334.205	M+H	126.022
N-Acyl Taurine 14:0	336.22	M+H	126.022
N-Acyl Taurine 16:2	360.22	M+H	126.022
N-Acyl Taurine 16:1	362.236	M+H	126.022
N-Acyl Taurine 16:0	364.252	M+H	126.022
N-Acyl Taurine 18:3	386.236	M+H	126.022
N-Acyl Taurine 18:2	388.252	M+H	126.022
N-Acyl Taurine 18:1	390.267	M+H	126.022
N-Acyl Taurine 18:0	392.283	M+H	126.022
N-Acyl Taurine 20:6	408.22	M+H	126.022
N-Acyl Taurine 20:5	410.236	M+H	126.022
N-Acyl Taurine 20:4	412.252	M+H	126.022
N-Acyl Taurine 20:3	414.267	M+H	126.022
N-Acyl Taurine 20:2	416.283	M+H	126.022
N-Acyl Taurine 20:1	418.299	M+H	126.022
N-Acyl Taurine 20:0	420.314	M+H	126.022
N-Acyl Taurine 22:6	436.252	M+H	126.022
N-Acyl Taurine 22:5	438.267	M+H	126.022
N-Acyl Taurine 22:4	440.283	M+H	126.022
N-Acyl Taurine 22:3	442.299	M+H	126.022
N-Acyl Taurine 22:2	444.314	M+H	126.022
N-Acyl Taurine 22:1	446.33	M+H	126.022
N-Acyl Taurine 22:0	448.346	M+H	126.022
N-Acyl Taurine 24:6	464.283	M+H	126.022
N-Acyl Taurine 24:5	466.299	M+H	126.022
N-Acyl Taurine 24:4	468.314	M+H	126.022
N-Acyl Taurine 24:3	470.33	M+H	126.022
N-Acyl Taurine 24:2	472.346	M+H	126.022
N-Acyl Taurine 24:1	474.361	M+H	126.022
N-Acyl Taurine 24:0	476.377	M+H	126.022
N-Acyl Taurine 26:6	492.314	M+H	126.022
N-Acyl Taurine 26:5	494.33	M+H	126.022
N-Acyl Taurine 26:4	496.346	M+H	126.022
N-Acyl Taurine 26:3	498.361	M+H	126.022
N-Acyl Taurine 26:2	500.377	M+H	126.022
N-Acyl Taurine 26:1	502.392	M+H	126.022
N-Acyl Taurine 26:0	504.408	M+H	126.022
N-Acyl Taurine 12:1	300.217	M+H	120.066
N-Acyl Taurine 12:0	302.233	M+H	120.066
N-Acyl Taurine 14:1	328.248	M+H	120.066
N-Acyl Taurine 14:0	330.264	M+H	120.066
N-Acyl Taurine 16:2	354.264	M+H	120.066
N-Acyl Taurine 16:1	356.28	M+H	120.066
N-Acyl Taurine 16:0	358.295	M+H	120.066
N-Acyl Taurine 18:3	380.28	M+H	120.066
N-Acyl Taurine 18:2	382.295	M+H	120.066
N-Acyl Taurine 18:1	384.311	M+H	120.066
N-Acyl Taurine 18:0	386.326	M+H	120.066
N-Acyl Taurine 20:6	402.264	M+H	120.066
N-Acyl Taurine 20:5	404.28	M+H	120.066
N-Acyl Taurine 20:4	406.295	M+H	120.066
N-Acyl Taurine 20:3	408.311	M+H	120.066
N-Acyl Taurine 20:2	410.326	M+H	120.066
N-Acyl Taurine 20:1	412.342	M+H	120.066
N-Acyl Taurine 20:0	414.358	M+H	120.066
N-Acyl Taurine 22:6	430.295	M+H	120.066
N-Acyl Taurine 22:5	432.311	M+H	120.066
N-Acyl Taurine 22:4	434.326	M+H	120.066
N-Acyl Taurine 22:3	436.342	M+H	120.066
N-Acyl Taurine 22:2	438.358	M+H	120.066
N-Acyl Taurine 22:1	440.373	M+H	120.066
N-Acyl Taurine 22:0	442.389	M+H	120.066
N-Acyl Taurine 24:6	458.326	M+H	120.066
N-Acyl Taurine 24:5	460.342	M+H	120.066
N-Acyl Taurine 24:4	462.358	M+H	120.066
N-Acyl Taurine 24:3	464.373	M+H	120.066
N-Acyl Taurine 24:2	466.389	M+H	120.066
N-Acyl Taurine 24:1	468.405	M+H	120.066
N-Acyl Taurine 24:0	470.42	M+H	120.066
N-Acyl Taurine 26:6	486.358	M+H	120.066
N-Acyl Taurine 26:5	488.373	M+H	120.066
N-Acyl Taurine 26:4	490.389	M+H	120.066
N-Acyl Taurine 26:3	492.405	M+H	120.066
N-Acyl Taurine 26:2	494.42	M+H	120.066
N-Acyl Taurine 26:1	496.436	M+H	120.066
N-Acyl Taurine 26:0	498.452	M+H	120.066
N-Acyl Thymine 12:2	305.186	M+H	243.098
N-Acyl Thymine 12:1	307.202	M+H	243.098
N-Acyl Thymine 12:0	309.217	M+H	243.098
N-Acyl Thymine 14:2	333.217	M+H	243.098
N-Acyl Thymine 14:1	335.233	M+H	243.098
N-Acyl Thymine 14:0	337.249	M+H	243.098
N-Acyl Thymine 16:2	361.249	M+H	243.098
N-Acyl Thymine 16:1	363.264	M+H	243.098
N-Acyl Thymine 16:0	365.28	M+H	243.098
N-Acyl Thymine 18:3	387.264	M+H	243.098
N-Acyl Thymine 18:2	389.28	M+H	243.098
N-Acyl Thymine 18:1	391.296	M+H	243.098
N-Acyl Thymine 18:0	393.311	M+H	243.098
N-Acyl Thymine 20:6	409.249	M+H	243.098
N-Acyl Thymine 20:5	411.264	M+H	243.098
N-Acyl Thymine 20:4	413.28	M+H	243.098
N-Acyl Thymine 20:3	415.296	M+H	243.098
N-Acyl Thymine 20:2	417.311	M+H	243.098
N-Acyl Thymine 20:1	419.327	M+H	243.098
N-Acyl Thymine 20:0	421.342	M+H	243.098
N-Acyl Thymine 22:6	437.28	M+H	243.098
N-Acyl Thymine 22:5	439.296	M+H	243.098
N-Acyl Thymine 22:4	441.311	M+H	243.098
N-Acyl Thymine 22:3	443.327	M+H	243.098
N-Acyl Thymine 22:2	445.342	M+H	243.098
N-Acyl Thymine 22:1	447.358	M+H	243.098
N-Acyl Thymine 22:0	449.374	M+H	243.098
N-Acyl Thymine 24:6	465.311	M+H	243.098
N-Acyl Thymine 24:5	467.327	M+H	243.098
N-Acyl Thymine 24:4	469.342	M+H	243.098
N-Acyl Thymine 24:3	471.358	M+H	243.098
N-Acyl Thymine 24:2	473.374	M+H	243.098
N-Acyl Thymine 24:1	475.389	M+H	243.098
N-Acyl Thymine 24:0	477.405	M+H	243.098
N-Acyl Thymine 26:6	493.342	M+H	243.098
N-Acyl Thymine 26:5	495.358	M+H	243.098
N-Acyl Thymine 26:4	497.374	M+H	243.098
N-Acyl Thymine 26:3	499.389	M+H	243.098
N-Acyl Thymine 26:2	501.405	M+H	243.098
N-Acyl Thymine 26:1	503.421	M+H	243.098
N-Acyl Thymine 26:0	505.436	M+H	243.098
N-Acyl Tryptophan 12:2	383.233	M+H	205.097
N-Acyl Tryptophan 12:1	385.249	M+H	205.097
N-Acyl Tryptophan 12:0	387.264	M+H	205.097
N-Acyl Tryptophan 14:2	411.264	M+H	205.097
N-Acyl Tryptophan 14:1	413.28	M+H	205.097
N-Acyl Tryptophan 14:0	415.296	M+H	205.097
N-Acyl Tryptophan 16:2	439.296	M+H	205.097
N-Acyl Tryptophan 16:1	441.311	M+H	205.097
N-Acyl Tryptophan 16:0	443.327	M+H	205.097
N-Acyl Tryptophan 18:3	465.311	M+H	205.097
N-Acyl Tryptophan 18:2	467.327	M+H	205.097
N-Acyl Tryptophan 18:1	469.342	M+H	205.097
N-Acyl Tryptophan 18:0	471.358	M+H	205.097
N-Acyl Tryptophan 20:6	487.296	M+H	205.097
N-Acyl Tryptophan 20:5	489.311	M+H	205.097
N-Acyl Tryptophan 20:4	491.327	M+H	205.097
N-Acyl Tryptophan 20:3	493.342	M+H	205.097
N-Acyl Tryptophan 20:2	495.358	M+H	205.097
N-Acyl Tryptophan 20:1	497.374	M+H	205.097
N-Acyl Tryptophan 20:0	499.389	M+H	205.097
N-Acyl Tryptophan 22:6	515.327	M+H	205.097
N-Acyl Tryptophan 22:5	517.342	M+H	205.097
N-Acyl Tryptophan 22:4	519.358	M+H	205.097
N-Acyl Tryptophan 22:3	521.374	M+H	205.097
N-Acyl Tryptophan 22:2	523.389	M+H	205.097
N-Acyl Tryptophan 22:1	525.405	M+H	205.097
N-Acyl Tryptophan 22:0	527.421	M+H	205.097
N-Acyl Tryptophan 24:6	543.358	M+H	205.097
N-Acyl Tryptophan 24:5	545.374	M+H	205.097
N-Acyl Tryptophan 24:4	547.389	M+H	205.097
N-Acyl Tryptophan 24:3	549.405	M+H	205.097
N-Acyl Tryptophan 24:2	551.421	M+H	205.097
N-Acyl Tryptophan 24:1	553.436	M+H	205.097
N-Acyl Tryptophan 24:0	555.452	M+H	205.097
N-Acyl Tryptophan 26:6	571.389	M+H	205.097
N-Acyl Tryptophan 26:5	573.405	M+H	205.097
N-Acyl Tryptophan 26:4	575.421	M+H	205.097
N-Acyl Tryptophan 26:3	577.436	M+H	205.097
N-Acyl Tryptophan 26:2	579.452	M+H	205.097
N-Acyl Tryptophan 26:1	581.468	M+H	205.097
N-Acyl Tryptophan 26:0	583.483	M+H	205.097
N-Acyl Tyrosine 12:1	362.233	M+H	182.081
N-Acyl Tyrosine 12:0	364.248	M+H	182.081
N-Acyl Tyrosine 14:1	390.264	M+H	182.081
N-Acyl Tyrosine 14:0	392.28	M+H	182.081
N-Acyl Tyrosine 16:2	416.28	M+H	182.081
N-Acyl Tyrosine 16:1	418.295	M+H	182.081
N-Acyl Tyrosine 16:0	420.311	M+H	182.081
N-Acyl Tyrosine 18:3	442.295	M+H	182.081
N-Acyl Tyrosine 18:2	444.311	M+H	182.081
N-Acyl Tyrosine 18:1	446.326	M+H	182.081
N-Acyl Tyrosine 18:0	448.342	M+H	182.081
N-Acyl Tyrosine 20:6	464.28	M+H	182.081
N-Acyl Tyrosine 20:5	466.295	M+H	182.081
N-Acyl Tyrosine 20:4	468.311	M+H	182.081
N-Acyl Tyrosine 20:3	470.326	M+H	182.081
N-Acyl Tyrosine 20:2	472.342	M+H	182.081
N-Acyl Tyrosine 20:1	474.358	M+H	182.081
N-Acyl Tyrosine 20:0	476.373	M+H	182.081
N-Acyl Tyrosine 22:6	492.311	M+H	182.081
N-Acyl Tyrosine 22:5	494.326	M+H	182.081
N-Acyl Tyrosine 22:4	496.342	M+H	182.081
N-Acyl Tyrosine 22:3	498.358	M+H	182.081
N-Acyl Tyrosine 22:2	500.373	M+H	182.081
N-Acyl Tyrosine 22:1	502.389	M+H	182.081
N-Acyl Tyrosine 22:0	504.405	M+H	182.081
N-Acyl Tyrosine 24:6	520.342	M+H	182.081
N-Acyl Tyrosine 24:5	522.358	M+H	182.081
N-Acyl Tyrosine 24:4	524.373	M+H	182.081
N-Acyl Tyrosine 24:3	526.389	M+H	182.081
N-Acyl Tyrosine 24:2	528.405	M+H	182.081
N-Acyl Tyrosine 24:1	530.42	M+H	182.081
N-Acyl Tyrosine 24:0	532.436	M+H	182.081
N-Acyl Tyrosine 26:6	548.373	M+H	182.081
N-Acyl Tyrosine 26:5	550.389	M+H	182.081
N-Acyl Tyrosine 26:4	552.405	M+H	182.081
N-Acyl Tyrosine 26:3	554.42	M+H	182.081
N-Acyl Tyrosine 26:2	556.436	M+H	182.081
N-Acyl Tyrosine 26:1	558.452	M+H	182.081
N-Acyl Tyrosine 26:0	560.467	M+H	182.081
N-Acyl Uracil 12:1	293.186	M+H	113.035
N-Acyl Uracil 12:0	295.202	M+H	113.035
N-Acyl Uracil 14:1	321.217	M+H	113.035
N-Acyl Uracil 14:0	323.233	M+H	113.035
N-Acyl Uracil 16:2	347.233	M+H	113.035
N-Acyl Uracil 16:1	349.249	M+H	113.035
N-Acyl Uracil 16:0	351.264	M+H	113.035
N-Acyl Uracil 18:3	373.249	M+H	113.035
N-Acyl Uracil 18:2	375.264	M+H	113.035
N-Acyl Uracil 18:1	377.28	M+H	113.035
N-Acyl Uracil 18:0	379.296	M+H	113.035
N-Acyl Uracil 20:6	395.233	M+H	113.035
N-Acyl Uracil 20:5	397.249	M+H	113.035
N-Acyl Uracil 20:4	399.264	M+H	113.035
N-Acyl Uracil 20:3	401.28	M+H	113.035
N-Acyl Uracil 20:2	403.296	M+H	113.035
N-Acyl Uracil 20:1	405.311	M+H	113.035
N-Acyl Uracil 20:0	407.327	M+H	113.035
N-Acyl Uracil 22:6	423.264	M+H	113.035
N-Acyl Uracil 22:5	425.28	M+H	113.035
N-Acyl Uracil 22:4	427.296	M+H	113.035
N-Acyl Uracil 22:3	429.311	M+H	113.035
N-Acyl Uracil 22:2	431.327	M+H	113.035
N-Acyl Uracil 22:1	433.342	M+H	113.035
N-Acyl Uracil 22:0	435.358	M+H	113.035
N-Acyl Uracil 24:6	451.296	M+H	113.035
N-Acyl Uracil 24:5	453.311	M+H	113.035
N-Acyl Uracil 24:4	455.327	M+H	113.035
N-Acyl Uracil 24:3	457.342	M+H	113.035
N-Acyl Uracil 24:2	459.358	M+H	113.035
N-Acyl Uracil 24:1	461.374	M+H	113.035
N-Acyl Uracil 24:0	463.389	M+H	113.035
N-Acyl Uracil 26:6	479.327	M+H	113.035
N-Acyl Uracil 26:5	481.342	M+H	113.035
N-Acyl Uracil 26:4	483.358	M+H	113.035
N-Acyl Uracil 26:3	485.374	M+H	113.035
N-Acyl Uracil 26:2	487.389	M+H	113.035
N-Acyl Uracil 26:1	489.405	M+H	113.035
N-Acyl Uracil 26:0	491.421	M+H	113.035
N-Acyl Uridine 12:1	425.228	M+H	245.077
N-Acyl Uridine 12:0	427.244	M+H	245.077
N-Acyl Uridine 14:1	453.26	M+H	245.077
N-Acyl Uridine 14:0	455.275	M+H	245.077
N-Acyl Uridine 16:2	479.275	M+H	245.077
N-Acyl Uridine 16:1	481.291	M+H	245.077
N-Acyl Uridine 16:0	483.306	M+H	245.077
N-Acyl Uridine 18:3	505.291	M+H	245.077
N-Acyl Uridine 18:2	507.306	M+H	245.077
N-Acyl Uridine 18:1	509.322	M+H	245.077
N-Acyl Uridine 18:0	511.338	M+H	245.077
N-Acyl Uridine 20:6	527.275	M+H	245.077
N-Acyl Uridine 20:5	529.291	M+H	245.077
N-Acyl Uridine 20:4	531.306	M+H	245.077
N-Acyl Uridine 20:3	533.322	M+H	245.077
N-Acyl Uridine 20:2	535.338	M+H	245.077
N-Acyl Uridine 20:1	537.353	M+H	245.077
N-Acyl Uridine 20:0	539.369	M+H	245.077
N-Acyl Uridine 22:6	555.306	M+H	245.077
N-Acyl Uridine 22:5	557.322	M+H	245.077
N-Acyl Uridine 22:4	559.338	M+H	245.077
N-Acyl Uridine 22:3	561.353	M+H	245.077
N-Acyl Uridine 22:2	563.369	M+H	245.077
N-Acyl Uridine 22:1	565.385	M+H	245.077
N-Acyl Uridine 22:0	567.4	M+H	245.077
N-Acyl Uridine 24:6	583.338	M+H	245.077
N-Acyl Uridine 24:5	585.353	M+H	245.077
N-Acyl Uridine 24:4	587.369	M+H	245.077
N-Acyl Uridine 24:3	589.385	M+H	245.077
N-Acyl Uridine 24:2	591.4	M+H	245.077
N-Acyl Uridine 24:1	593.416	M+H	245.077
N-Acyl Uridine 24:0	595.432	M+H	245.077
N-Acyl Uridine 26:6	611.369	M+H	245.077
N-Acyl Uridine 26:5	613.385	M+H	245.077
N-Acyl Uridine 26:4	615.4	M+H	245.077
N-Acyl Uridine 26:3	617.416	M+H	245.077
N-Acyl Uridine 26:2	619.432	M+H	245.077
N-Acyl Uridine 26:1	621.447	M+H	245.077
N-Acyl Uridine 26:0	623.463	M+H	245.077
N-Acyl Valine 12:1	298.238	M+H	118.086
N-Acyl Valine 12:0	300.253	M+H	118.086
N-Acyl Valine 14:1	326.269	M+H	118.086
[truncated: 36 more rows]
